# Supplementary material for: National-level assessment of infrastructure-coupled roadside solar energy toward transportation decarbonization in China
Source: Nat Commun. 2026 Jun 2;17:7095. doi: 10.1038/s41467-026-73872-w (PMC13392230; doi:10.1038/s41467-026-73872-w)
Supplement: Supplementary file 4 — Source Data [file 41467_2026_73872_MOESM4_ESM.xlsx]

## Sheet: Fig1. c
Power Generation & Electricity Consumption	Annual Power Generation of Roadside PV in China (TWh)
	M1	M2	M3
	56.6	100.5	239.2
	Annual Electricity Consumption (TWh)
	Belgium	Netherlands	Thailand	Australia	England
	79.97	111.76	199.67	250	287.1
Carbon Reduction & Emission	Annual Carbon Reduction of Roadside PV in China (Mt)
	M1	M2	M3
	33.6	60.1	143.97
	Annual Carbon Emission (Mt)
	Finland	Greece	Belgium	Netherlands	Spain
	38.7	64.8	100	150.1	258

## Sheet: Fig2. a-b
province	region	length_total (km)	S_railway_moderate (km²)	S_highway_moderate (km²)
AH	E	18936.6	27.2507	30.0215
BJ	N	4294.08	13.0828	5.18153
CQ	C	8419.87	9.14545	15.0034
FJ	E	11017	15.0151	19.1907
GD	S	24982	26.669	44.3585
GS	NW	15400.4	29.4441	23.8521
GX	S	18771.2	25.1428	33.6741
GZ	S	12453.2	14.6724	23.7079
HA	C	22614.2	36.2364	37.0736
HB	C	17571.1	30.1112	28.527
HE	N	24112.3	55.5927	35.0216
HI	S	3313.3	5.15945	5.75356
HLJ	NE	17532.1	53.0437	22.4529
HN	C	18064.5	31.0637	29.829
IM	N	30573.7	77.976	40.8465
JL	NE	12245.8	27.3707	18.7872
JS	E	17048.6	23.0297	27.5074
JX	C	18692.1	25.9511	31.365
LN	NE	15241.8	42.2306	19.2144
NX	NW	4871.27	8.45038	8.52265
QH	NW	11001.6	15.9219	18.162
SC	C	24020	22.275	41.9232
SD	NW	12421	46.6719	42.403
SH	N	27326	5.58419	2.87833
SN	E	2062.81	24.0202	20.5319
SX	N	17012.4	32.8302	26.2172
TJ	N	4085.98	11.0483	5.45327
XJ	NW	24544.7	43.0318	41.1928
XZ	NW	13347.9	3.86751	20.9758
YN	S	18271.2	13.3531	33.5919
ZJ	E	9770.63	13.1952	16.9891

## Sheet: Fig2. c-d
Potential PV installed capacity of railway (MW)						Potential PV installed capacity of highway (MW)
province	region	M3	M2	M1		province	region	M3	M2	M1
AH	E	3773.3	1474.25	845.308		AH	E	2473.09	801.988	469.548
BJ	N	1307.87	450.305	258.196		BJ	N	549.575	176.965	91.4961
CQ	C	1395.24	565.96	324.513		CQ	C	2413.72	913.885	469.926
FJ	E	2552.84	1077.06	617.545		FJ	E	3473.47	1372.91	704.696
GD	S	4857.93	2099.73	1203.93		GD	S	8594.07	3478.99	1784.17
GS	NW	3226.3	1153.01	661.112		GS	NW	2920.54	996.982	513.316
GX	S	4527.74	1949.41	1117.73		GX	S	6462.36	2607.68	1337.23
GZ	S	2432.68	1016.53	582.846		GZ	S	4173.11	1632.28	838.603
HA	C	3654.16	1394.33	799.479		HA	C	5131.92	1834.35	944.369
HB	C	4376.9	1742.52	999.133		HB	C	4433.19	1656.25	852.329
HE	N	5795.98	2027.6	1162.59		HE	N	3892.08	1275.95	659.146
HI	S	1032.44	460.891	264.274		HI	S	1225.54	512.558	262.675
HLJ	NE	3327.5	954.591	565.804		HLJ	NE	1468.94	391.575	210.527
HN	C	4994.66	2064.3	1183.62		HN	C	5133.55	1991.94	1023.22
IM	N	6362.18	2044.63	1182.22		IM	N	3709.92	1131.28	585.559
JL	NE	2161.67	676.19	388.437		JL	NE	1593.47	468.595	242.794
JS	E	3108.09	1202.69	689.595		JS	E	3988.44	1450.6	746.808
JX	C	4144.47	1708.96	979.877		JX	C	5385.43	2088.12	1072.5
LN	NE	3908.65	1301.73	746.387		LN	NE	1890.04	589.259	305.505
NX	NW	929.648	331.662	190.168		NX	NW	1017.63	342.805	177.236
QH	NW	1833.5	666.163	381.963		QH	NW	2321.6	804.201	413.651
SC	C	3310.55	1329.37	762.24		SC	C	6645.12	2501.73	1286.12
SD	N	5519.88	2027.71	1162.64		SD	N	5325.58	1830.85	944.757
SH	E	803.703	318.562	182.659		SH	E	442.627	164.592	84.7356
SN	NW	2968.06	1111.44	637.274		SN	NW	2702.77	948.07	488.149
SX	N	3606.73	1288.46	738.772		SX	N	3133.58	1057.61	546.278
TJ	N	1143.8	398.893	228.717		TJ	N	600.106	195.966	101.269
XJ	NW	3661.63	1185.97	681.671		XJ	NW	3838.9	1180.04	608.523
XZ	NW	571.042	228.769	131.173		XZ	NW	3283.91	1230.73	630.897
YN	S	2316.81	984.931	564.721		YN	S	6238.56	2488.96	1276.58
ZJ	E	2003.14	810.917	464.967		ZJ	E	2767.97	1052.87	541.253

## Sheet: Fig3
province	region	power generation-M2 (TWh)	Freight Volume (Billion Tons)	GDP (trillion yuan)	Population (hundred million)	Traffic power consumption (TWh)	GEN/TRAF-M2	power generation-max (TWh)	GEN/TRAF-max	power generation-min (TWh)	GEN/TRAF-min
AH	E	2.85533	2.53894	4.29592	0.6113	6.181	0.461953	6.63399	1.07329	1.64781	0.266593
BJ	N	1.00676	0.18917	4.02696	0.2189	6.147	0.163781	2.48309	0.403951	0.582773	0.0948062
CQ	C	1.44018	1.13814	2.7894	0.3212	3.577	0.402622	3.40528	0.951993	0.80348	0.224624
FJ	E	2.81574	1.11755	4.88104	0.4187	4.831	0.582849	6.2914	1.3023	1.57516	0.326053
GD	S	6.54366	2.54181	12.437	1.2684	16.307	0.401279	14.4746	0.887634	3.62914	0.222551
GS	NW	3.63247	0.72945	1.02433	0.249	7.144	0.508464	8.67333	1.21407	2.052	0.287234
GX	S	4.82832	1.73024	2.47409	0.5037	5.103	0.946173	10.8211	2.12053	2.70171	0.529435
GZ	S	2.65541	0.94542	1.95864	0.3852	4.415	0.601452	6.11129	1.38421	1.48554	0.336476
HA	C	4.04714	2.42211	5.88874	0.9883	9.419	0.429679	9.64556	1.02405	2.28023	0.242088
HB	C	3.81143	1.51258	5.00129	0.583	7.124	0.535013	8.8491	1.24215	2.15727	0.302817
HE	N	5.14737	2.26939	4.03913	0.7448	13.062	0.394072	12.6871	0.971295	2.94381	0.225372
HI	S	1.22311	0.07755	0.64752	0.102	0.818	1.49524	2.62718	3.21172	0.682554	0.834418
HLJ	NE	2.26693	0.51571	1.48792	0.3125	3.268	0.693674	6.64384	2.033	1.31097	0.401153
HN	C	4.23575	1.9095	4.60631	0.6622	6.934	0.610867	9.66756	1.39423	2.38457	0.343895
IM	N	6.0498	2.11615	2.05142	0.24	5.519	1.09618	15.5827	2.82347	3.43875	0.623075
JL	NE	1.87101	0.46467	1.32355	0.2375	2.978	0.628276	5.10909	1.71561	1.06699	0.358289
JS	E	3.30237	1.69946	11.6364	0.8505	11.825	0.27927	7.84119	0.663103	1.86564	0.15777
JX	C	4.18621	1.83566	2.96197	0.4517	5.084	0.82341	9.51423	1.87141	2.34301	0.460859
LN	NE	3.04817	1.61797	2.75841	0.4229	6.747	0.451781	7.81973	1.15899	1.75632	0.260312
NX	NW	1.19679	0.48623	0.45223	0.0725	1.316	0.909413	2.85689	2.17089	0.669881	0.509028
QH	NW	2.86314	0.18468	0.33466	0.0594	1.16	2.46822	6.70202	5.77761	1.59455	1.37461
SC	C	4.20129	1.80374	5.38508	0.8372	8.471	0.495962	9.86702	1.1648	2.33931	0.276155
SD	N	5.38927	3.1308	8.30959	1.017	15.432	0.349227	13.0887	0.848152	3.06103	0.198356
SH	E	0.583022	0.45358	4.32149	0.2489	5.808	0.100383	1.34808	0.232107	0.336289	0.057901
SN	NW	2.89505	1.64693	2.9801	0.3954	9.27	0.312303	6.83133	0.736929	1.63691	0.176581
SX	N	3.67972	2.11538	2.25902	0.348	8.698	0.423054	8.87384	1.02022	2.08729	0.239973
TJ	N	0.931461	0.42136	1.5695	0.1373	4.8	0.194054	2.29313	0.477735	0.537287	0.111935
XJ	NW	4.2166	0.88293	1.59836	0.2589	4.913	0.858254	10.9276	2.22421	2.36957	0.482306
XZ	NW	2.8526	0.04025	0.20802	0.0366			6.34985		1.52949
YN	S	4.71261	1.45226	2.71468	0.469	4.416	1.06717	10.4203	2.35967	2.58414	0.585177
ZJ	E	2.07434	2.11388	7.35158	0.654	9.954	0.208393	4.78994	0.481207	1.16519	0.117057

## Sheet: Fig4, Suppl. Fig. 7
		provincial capital-point method			averaging method
province	region	fixed	single	dual	fixed	single	dual
AH	E	0.00352883	-0.0467943	0.00313674	-0.00311253	-0.0483025	-0.00206939
BJ	N	-0.0237922	-0.0273833	-0.0300546	0.0261648	0.029275	0.0320994
CQ	C	-0.00620252	-0.00886626	-0.00871626	0.00794966	0.0111515	0.0122144
FJ	E	-0.019932	-0.0283958	-0.0380664	-0.0040451	-0.00385046	-0.00338251
GD	S	0.0136143	0.011885	0.0123995	0.000477306	0.000552131	0.00020875
GS	NW	-0.0171075	-0.0208066	-0.0188401	0.0198647	0.0284393	0.0288095
GX	S	0.0293815	0.0256275	0.0303466	0.000174111	-0.000450884	-0.00223557
GZ	S	-0.0276752	-0.0356766	-0.0416593	0.00235527	0.0021776	0.0036737
HA	C	-0.0171289	-0.016465	-0.0196802	0.00170239	0.00157731	0.00184248
HB	C	0.0396154	0.0405856	0.0380791	0.0166686	0.0157239	0.0164009
HE	N	-0.0805451	-0.0874302	-0.0952501	0.0360924	0.0455265	0.0480116
HI	S	-0.0656774	-0.0733891	-0.0735991	0.00126466	-0.000442203	0.00115128
HLJ	NE	-0.00364824	0.00316579	-0.00787407	-0.00126095	0.00641486	0.00381091
HN	C	0.0246298	0.027308	0.029327	-0.0058627	-0.00662675	-0.00851922
IM	N	0.0206352	0.0198703	0.01666	-0.0110233	-0.0113203	-0.00920284
JL	NE	-0.0140212	-0.0161427	-0.0167276	0.00374216	0.00582996	0.00504335
JS	E	-0.0465552	-0.0490718	-0.0520111	0.0107203	0.0121239	0.0114134
JX	C	0.0223108	0.0231916	0.0230703	-0.00160379	-0.0020904	-0.00218625
LN	NE	-0.015341	-0.0188353	-0.0183689	-0.0026737	-0.00187135	-0.00302927
NX	NW	0.0467527	0.0536145	0.0538655	-0.0163825	-0.0180407	-0.0184279
QH	NW	-0.0793731	-0.0812379	-0.0866366	0.0070932	0.0052135	0.0059226
SC	C	-0.0770195	-0.0960766	-0.110079	0.258502	0.304305	0.326715
SD	N	0.00950534	0.0136249	0.0171511	0.00540903	0.00627517	0.00614123
SH	E	0.0266386	0.0320789	0.0370231	-0.0030015	-0.00461292	-0.00886971
SN	NW	-0.038256	-0.0418421	-0.0408242	-0.00529699	-0.00226575	-0.00347542
SX	N	0.0160188	0.0183817	0.0152799	0.00239683	0.00525957	0.00600425
TJ	N	-0.00163648	-0.00382373	-0.0052961	0.000213027	0.00053907	0.000768305
XJ	NW	-0.0561094	-0.0429439	-0.0508958	0.0301827	0.0278088	0.0313395
XZ	NW	0.0429064	0.0511996	0.0507731	-0.0110266	-0.00539157	-0.00667774
YN	S	0.0205333	0.0241259	0.0281891	0.000168649	-0.00101516	-0.00324707
ZJ	E	-0.00464892	-0.00748153	-0.0131125	0.00488438	0.00458843	0.00576352

## Sheet: Fig5. a, Suppl. Fig. 8
provincial capital-point method
province	region	R1	R2	R3	R4	R5	R6	R7	R8	R9	R10	R11	R12	R13	R14	R15	R16	R17	R18	R19	R20	R21	R22	R23	R24	R25	R26	R27	R28	R29	R30	R31	R32	R33	R34	R35	R36	R37	R38	R39	R40	R41	R42	R43	R44	R45	R46	R47	R48
AH	E	-0.0429124	0.0414666	0.0535801	0.0181773	-0.0145729	0.068949	-0.0189972	-0.0073102	-0.000140799	0.0583101	-0.054437	0.0680897	-0.00210603	-0.0217197	0.0379184	-0.000287305	0.0746294	-0.04465	0.0103295	0.0118625	-0.0206627	0.060014	0.0453608	-0.000148789	-0.0127802	-0.00719282	0.0514964	0.055122	-0.0454262	0.0107178	-0.0426679	-0.059726	-0.0692526	0.0454957	-0.0150276	-1.5608e-15	-0.0230082	0.0351373	0.0332588	-0.0426971	-0.0515433	-0.0536909	-0.0477477	0.0322823	0.0413369	0.0376397	0.0636001	-0.0208525
BJ	N	-0.0855386	-1.53903e-15	-0.0892409	-0.0858961	0.00870789	0.0021947	0.000842488	-0.0105048	0.00575294	-0.0898768	-0.108532	-0.00727736	-0.0855386	-8.26291e-16	-0.0892409	-0.0142706	-0.0858961	0.00870789	0.0021947	-0.0858707	0.000842488	-0.0105048	-0.102122	0.00575294	-0.0898768	-0.108532	-0.0948102	-0.00727736
CQ	C	-0.0198377	0.0107019	0.0159114	-0.0291275	-0.0201975	0.0166106	-0.0342662	0.00028597	-0.0414594	0.00824625	-0.0404443	-1.42069e-15	0.00824788	0.0130826	-0.0536782	0.00462812	-0.0384936	-0.061218	-0.0305438	-0.0105644	-0.00960111	-0.0282935	0.0296609	0.0212502	0.00363014	-0.0391515	0.0166141	-0.050234	0.0181494	0.0180101	-0.0135268	0.0257789	-0.0198377	0.0107019	0.0159114	-0.0291275	-0.0201975	0.0166106	-0.0342662	0.0163238	0.00991401	0.00028597	-0.00148734	-0.0876241	-0.0414594	0.00824625	-0.0404443	-1.4183e-15
FJ	E	0.0172078	0.0138025	0.013393	-0.0974163	-0.0507579	0.0349291	-1.43268e-15	0.0253471	-2.67253e-05	0.0177451	0.0287396	-0.0137138	0.0107127	-0.000446736	0.037937	0.0262603	-0.0124372	0.0275569	0.0215257	0.0380179	-0.0982047	0.0104639	-0.0556963	0.010528	-0.054936	0.0166193	0.00420729	0.0224064	0.000643054	-0.0549984	0.00741601	0.0172643	0.0018463	-0.0621634	-0.0148313	-0.123478	-0.0645886	-0.12059	-0.104424	0.00190934	0.0350078	-0.0124206	-0.065086	0.00703449	0.0149366	0.0245914	-0.000511306	0.00163685
GD	S	0.00152124	-0.0308244	0.0119301	0.0372369	0.0898964	0.0459964	0.0932269	-0.00511321	0.064869	-0.028987	-0.00932666	0.015382	-0.0499131	0.00361808	-0.0324898	0.00152824	-0.0329875	-0.0127148	-0.0526282	0.0201893	-0.035846	0.0504136	0.0440186	-0.0470251	-0.00625815	-0.0338013	-0.0600156	0.0675198	0.140311	0.108184	0.0447355	0.0238672	-0.0791819	0.057473	-0.0655928	-0.0138009	0.0552004	0.0838113	-0.0319216	0.000231825	0.0790274	0.0255521	0.0388556	-0.00527539	0.044767	0.0313252	0.0544132	-0.0500513
GS	NW	-0.098381	-0.0801693	0.341044	-0.102459	-2.10325e-15	0.0198497	-0.130904	0.00583721	-0.0381801	-0.100556	-0.110347	-0.0406062	-0.158606	-0.0947134	0.386604	-0.0845049	-0.0346806	-0.116315	-0.0818069	-0.115562	-0.0900233	-0.0627293	-0.0951115	0.00150326	0.0734711	-0.0827881	-0.113486	-0.119191	0.128649	-0.11209	-0.0722994	0.248741	0.388338	0.0168562	-0.0392061	0.128509	-0.10967	-0.0451115	-0.118373	-0.0676427	0.176889	0.137346	0.181627	0.123406	-0.0670277	-0.0426499	-0.0717046	0.0166746
GX	S	-0.0522906	0.116412	-0.018825	0.0504872	0.0519922	-0.0128964	-0.0104794	-1.0664e-15	0.0905685	-0.0193335	-3.93457e-05	-0.0400538	-0.00142249	0.0450998	-0.0202088	-0.00035359	0.116783	0.0334869	-0.018893	-0.0554004	0.0224541	0.0455124	0.0396004	-0.023912	-0.00948138	0.0991282	-0.0425757	0.0437488	0.122944	0.0247831	0.101259	0.104548	0.0535318	0.0647385	0.0163707	0.118089	0.0513795	0.0166493	0.0412112	-0.0173521	-0.0377681	0.00108662	0.107113	0.0668665	0.0620199	0.00516267	0.0459064	0.0875058
GZ	S	-0.00730003	0.0367383	0.00514854	0.0236302	-0.160845	-0.149793	0.010153	-0.00906429	-0.0868755	-0.0480802	-0.0465311	-0.12384	0.00129959	-0.154052	0.0215275	0.0263533	0.0242674	-0.00873545	-0.0129992	-1.67889e-15	0.0274557	-0.0921266	0.0110864	0.0336202	-0.152727	-0.125337	-0.159951	-0.0203343	0.000444321	-0.0202847	0.0213612	-0.0503595	-0.0207569	-0.0416922	-0.152675	0.0111871	0.0213013	-0.194236	-0.153125	0.0208116	-0.0168081	0.0032372	-0.0947317	0.0424469	-0.149888	0.0366039	-0.265668	-0.00730003
HA	C	0.00664623	-0.0403079	-0.033223	-0.0093068	-0.000706713	-0.0325531	-0.073195	-1.89901e-15	-0.0212185	-0.0383748	-0.0751846	0.00234541	-0.00668609	-0.0206949	-0.0164182	-0.0269087	-0.0283495	-0.0052555	-0.0722846	-0.0331135	-0.000588386	-0.0122532	-0.00525444	-0.0394587	-0.00334824	-0.040441	-0.0358428	-0.00542359	-0.0805321	0.000349162	-0.033899	-0.0147018	0.00238103	-0.0246866	-0.0311074	0.00920178	0.0045822	-0.0344878	-0.0384116	0.0183741	-0.00519597	-0.00194639	-0.020042	-0.0882439	-0.0194299	-0.0362486	0.0447478	-0.0918335
HB	C	0.0594837	-0.0259009	-0.0224326	0.032452	-0.00447877	-0.0209408	0.0112799	0.0274187	0.0346177	-0.0170265	-0.0300627	0.00739203	-0.00199852	0.0327763	-0.0254287	-0.00725687	-0.0215364	0.173531	0.0722963	-0.00257219	-0.00253864	-0.0143644	-0.0100631	0.00463089	0.0263248	1.347e-16	0.0358254	0.0346663	0.023293	0.0303243	-0.000695205	0.0302711	-0.0278982	-0.0142814	0.00390668	0.0997643	-0.00328162	-0.0266371	0.0178402	0.106429	-0.0133396	0.0753257	0.00396179	0.0570525	-0.0258973	0.000427167	-0.0305653	0.11624
HE	N	-0.0986466	-0.156147	-0.0872416	-0.0772133	-0.204179	-0.0834765	-0.10057	-0.0995154	-0.090382	-0.191646	-0.0690159	-0.178679	-0.0386946	-0.156477	-0.0691778	0.000211838	-0.185205	-0.000909729	0.0215998	0.00267561	-0.0125046	-0.17501	-0.0136157	-0.170851	-0.138633	-0.179966	0.00288751	0.0183683	-1.79842e-15	0.00104973	-0.149922	0.0240321	-0.0847156	-0.167549	0.0245834	-0.09732	-0.156454	-0.133725	-0.0857619	-0.0624115	-0.187582	-0.0764359	0.0261325	-0.0818283	-0.10845	-0.086907	-0.0628897	-0.17145
HI	S	-0.102222	0.00367947	-0.145042	-0.144984	-0.0410986	0.00406889	-0.0411026	-0.101616	-0.109192	-0.0357418	-0.00128431	-0.0373722	-0.0949838	-2.43836e-05	-0.111314	-1.38706e-15	-0.102222	0.00367947	-0.145042	-0.144984	-0.0410986	0.00406889	0.00391855	-0.0411026	-0.101616	-0.00414895	-0.109192	-0.0357418	-0.104875	-0.00128431	-0.0373722	-0.0949838	-2.43836e-05	-0.111314	-1.33294e-15	-0.104488
HLJ	NE	-0.0260755	-0.039658	0.0239712	0.0409072	0.0450077	-0.0250047	-0.00228741	0.0114843	0.0137146	0.00356822	0.00989902	0.0416826	-0.00182599	-0.0202321	0.0188756	-0.0538105	-0.023566	0.00675814	-0.0199198	0.0457161	-0.037519	0.00921131	-0.0446359	-0.04984	-0.0200962	0.0367947	0.00197129	-0.0477612	-0.000781131	-0.0512824	0.00459684	-0.00664938	0.0156693	-0.0569245	-0.0509317	-0.0368291	0.025374	0.0535143	-0.0318538	-0.00800002	-0.0303766	0.0279606	-0.0341314	0.0229265	-0.0343212	0.0137484	0.0481	-0.0176878
HN	C	0.0365228	-0.00742194	0.0590265	0.0205717	-0.0327466	0.000609031	0.0554432	0.0184297	0.0312212	-0.0307177	-1.00085e-15	-0.00717107	0.0326975	0.083016	0.0184465	0.0186351	0.0718039	0.0597142	0.0551712	0.0174457	0.0295888	0.0994234	0.0208058	0.00145782	-0.00945932	-0.00433614	-0.0303073	0.0683178	0.0174273	0.00296468	0.0311347	0.022502	-0.00418557	0.0248416	0.021113	0.0211439	0.0294905	0.0720079	0.0746901	0.0369331	0.0645889	0.00987742	0.0722739	-0.011948	0.0330818	0.0584354	0.0290091	0.021933
IM	N	0.0439715	0.0312564	0.0148953	0.0987959	0.00250048	0.0823525	-0.00897387	0.0436233	0.0360239	0.15459	0.116017	0.0427537	0.0739288	-0.0148422	-0.00582776	0.0385984	0.115562	0.0154069	0.0600584	0.0575084	0.0300571	0.129247	0.0992781	0.00850815	0.0796902	0.0820798	-1.25517e-15	-0.0117602	0.00463259	-0.016555	0.0343723	0.0498573	0.0787653	-0.00303943	-0.00749788	0.0463436	-0.0204112	0.0835578	0.0358859	-0.0100939	-0.00700437	0.0132205	0.00539243	0.0152441	-0.0289322	-0.00714131	0.050985	0.0404814
JL	NE	0.0108725	0.0106344	0.0334569	-0.106387	0.0156403	-0.0406732	0.0207675	-0.109375	-0.00384959	-0.037791	0.0437083	0.000171985	-0.0867635	0.0393821	0.0335553	-0.0764391	-0.0380714	0.0576141	0.0297613	0.0498222	-0.00332046	-0.110697	-0.0770215	-0.107332	-0.00355518	-0.00533999	0.026329	-0.0613548	0.0314783	-0.0416447	-0.00772469	0.0301141	0.0319954	0.0472998	-0.0358874	-0.00885538	-0.0217797	0.0142201	-0.0178494	0.0256178	-0.000943579	0.0206393	-0.00739158	0.0493052	0.0348093	0.0297566	-0.00387728	0.00772836
JS	E	8.53838e-05	-0.12392	-0.116668	-0.0803748	-0.0699299	-0.0640724	-0.0304979	-0.00210202	-0.0655223	-0.116721	-0.0545537	-0.0867973	-0.0540007	-0.0650721	-0.116695	-1.03078e-15	-0.000665407	-0.0943133	-0.0823068	-0.00113131	-0.0683062	-0.0689173	-0.00155828	-0.0801641	-0.0432544	-0.00098109	-0.0550719	0.00262797	-0.0520386	0.00103834	-0.0647849	-0.0463884	-0.047435	0.00103187	-0.0440148	-0.0866288	-0.0675778	-0.0532911	-0.0948495	-0.0883273	-0.0575546	-0.048827	-0.0901523	8.53838e-05	-0.12392	-0.116668	-0.0539193	-0.0803748
JX	C	0.0112918	0.0165161	0.0568375	0.00760829	0.0650063	0.032366	-0.00655937	-0.0251412	-0.0132363	0.0696968	0.0183396	0.0373534	0.0416168	0.0120498	0.0119829	-0.0243137	0.0250121	0.0380117	0.0681645	0.0652506	-0.000700468	0.0386126	0.00593529	0.0393749	0.0164515	-0.00765839	0.0425908	0.0396887	0.0266116	0.0466327	0.0137843	0.0369585	0.00723445	-0.0235867	0.0629521	0.0288377	0.0592662	0.0538464	-0.0107014	0.0261748	-0.0234075	0.0324445	0.0138164	0.0626095	-0.0349603	0.0564514	-2.24788e-15	-0.0083592
LN	NE	-0.0455525	-0.132779	-0.0468814	-8.02585e-16	-0.0805512	-0.0145334	-0.0147854	-0.06883	0.0369633	-0.130159	0.0228856	0.0586836	0.0267179	0.0533801	0.0439499	0.00593997	-0.0374761	-0.0808723	-0.040946	-0.0136325	-0.0491151	-0.0344065	-0.0472934	-0.0513369	-0.0625462	0.0215585	-0.0466254	0.0170285	0.0428067	-0.0719085	0.0286375	0.0432684	-0.0694439	0.0424554	-0.0429061	-0.0151417	-0.0115042	-0.0760472	0.000621753	-0.04338	-0.0837817	-0.0151692	0.0299596	-0.0715967	-0.0908836	0.00236281	0.0274638	0.0234729
NX	NW	0.236296	0.1153	0.243403	0.0764385	0.113467	-0.0339512	-7.61055e-16	0.0153581	0.0403005	0.232414	0.0134942	-0.00492548	0.0165406	0.0695212	0.0336879	-0.00130223	0.0117028	0.248126	0.0408576	-0.000989208	0.0340801	-0.0297478	0.0700716	0.114694	0.0168197	0.236296	0.1153	0.243403	0.0764385	0.113467	-0.0339512	-9.61574e-16	0.0692535	0.0153581	0.188039	0.0403005	0.232414	0.0134942	-0.00492548	0.0165406	0.0695212	0.180723	0.114783	0.0336879	-0.00130223	0.0117028	0.248126	0.0408576
QH	NW	-0.157553	-0.0185489	0.0124155	-0.116048	-0.0954688	-0.187711	-0.105427	-0.17471	-0.0846837	-0.101617	-0.0910001	-0.0123339	-0.0764648	-5.38909e-16	-0.114724	-0.120073	-0.0679672	0.0221108	0.0161371	-0.114035	-0.179248	-0.0144419	-0.0171257	-0.0111917	-0.091385	-0.101589	-0.0856298	-0.0864414	-0.126551	-0.107185	-0.0981578	-0.126502	-0.0174323	-0.0918042	-0.115549	-0.143485	-0.125623	-0.0944696	0.0410912	-0.137678	-0.123607	-0.126788	-0.0848108	-0.0910105	-0.174712	-0.143726	-0.0985292	-0.166119
SC	C	-0.0181388	-0.0104716	0.0647212	-0.0121765	0.0319428	-0.269021	-0.0418241	-0.0175142	0.0134395	-0.272587	-0.00125889	-0.309173	-0.300573	0.0489386	0.053335	-0.00654502	-0.0182893	-0.0106643	-0.00126104	-8.42873e-16	0.0538638	-0.0141338	0.0321	-0.00459742	0.0733667	-0.279793	-0.0129005	-0.203524	0.0138277	-0.0210641	0.0806087	-0.0403222	-0.10233	-0.00650144	0.0607615	-0.0256474	-0.0108939	0.00174715	-0.000607212	-0.00301296	0.016795	0.0285142	-0.0380409	0.0126203	-0.00271581	-0.0149681	0.018828	0.0387926
SD	N	-0.0350556	0.0172325	0.00405816	-0.0211718	0.0130777	0.0836682	-0.0432849	-0.0431075	-0.0354833	-0.000289537	0.014215	0.0271371	0.0755103	-0.0138889	-0.000845639	-0.0216888	-0.0420446	-1.27128e-15	-0.0379701	0.00551031	0.0303918	-0.0295721	-0.0236145	-0.0105213	0.0689095	0.0473139	0.0660918	0.0443474	-0.0325138	0.0609394	0.061198	0.0280543	0.0609613	-0.0233684	-0.00235566	0.0854849	-0.0139664	-0.0114833	-0.0122125	-0.0185952	0.0282056	0.0850235	-0.021517	0.0858095	-0.00223288	-0.0022122	0.0161345	0.0636757
SH	E	-9.43413e-16	0.00857603	0.0465147	0.0554604	-1.04769e-15	0.0412521	0.00857603	0.110155	0.0465147	0.00777445	-0.00649879	0.0554604
SN	NW	0.244837	-0.0287795	-0.0587479	0.0381614	0.204265	-0.0554751	-0.131992	-0.0256053	0.261399	-0.185878	-0.169498	-0.0198159	0.157534	0.153467	0.145898	0.144688	0.0424463	-0.0496763	-0.0579228	0.09855	0.00108599	0.216713	0.138097	-0.193469	0.15467	-0.132251	-0.0505461	-0.147919	-0.0561904	-0.150499	-0.13589	-0.125462	0.204336	-0.194255	-0.0332987	0.0380241	-0.236394	-9.65214e-16	-0.0614415	0.0385124	-0.202046	-0.222123	-0.0153893	0.103783	0.0385296	0.0364421	-0.199142	-0.00304971
SX	N	-0.0552656	0.0528122	-0.115729	0.0681476	0.000245524	0.205166	0.0520183	-0.0858193	-0.0855526	-0.0263589	0.146811	0.131894	0.149272	-0.0625557	0.0630027	0.0190469	-0.0622604	0.219684	-0.0166074	0.114351	0.0974122	-0.0894965	0.0921578	-0.059135	0.00806422	0.00736546	-0.14851	-0.0374444	0.147726	-9.49751e-16	-0.13131	-0.00936033	0.0998048	-0.0817594	-0.0695438	0.00783251	-0.0722039	-0.0450422	0.103386	-0.0540207	-0.0770275	0.00742516	-0.042841	0.0530134	0.063657	-0.0240205	-0.0623092	-0.102823
TJ	N	-0.00483473	-0.00284901	-0.00322141	-0.000379497	0.00694661	-0.00446991	-0.00238982	-1.0163e-15	4.32676e-05	-0.0144035	-0.00483473	0.00609898	-0.080321	-0.00284901	-0.00322141	-0.000379497	0.00694661	-0.00446991	-0.00238982	-8.49725e-16	4.32676e-05	-0.0806392	-5.61556e-05	-0.0144035
XJ	NW	-0.0259651	-0.112048	-0.110131	-0.103593	-0.111247	-0.0934411	-0.0804492	0.0236774	-0.108782	-0.041107	-0.0627452	-0.0909734	-0.0456156	-0.0448965	0.0171235	-0.0646811	-0.0416114	-0.0859849	0.016742	0.0843828	-0.101292	-0.0783534	-0.0623316	0.0516396	-0.122255	0.0229384	-0.0252759	-0.0872925	0.0811992	-0.124144	-0.0911442	-0.117386	-0.0756132	-0.0224426	-0.0820875	-0.0784834	-0.148269	-0.0188235	0.0538954	-0.0550909	0.0119558	-0.0716804	-0.0836831	0.0545024	-0.107628	-0.0943019	-0.106705	0.0409563
XZ	NW	0.0537353	0.0468687	0.585556	0.157334	0.00962723	-0.0225913	0.0357279	-0.0384248	-0.0198314	-9.83618e-16	-0.0122463	0.0536224	-0.0320382	0.0463702	0.0104342	-0.00980011	-0.0680733	0.309281	0.0188249	0.315652	-0.0569912	-0.0596543	0.133007	-0.0517712	0.0324727	0.0904958	0.0537353	0.194649	0.0672547	0.102622	-0.0580096	-0.00938795	-0.073981	-0.0411177	0.109828	0.124755	-0.017666	0.0468687	-0.0389411	-0.0346548	0.10986	0.0441168	-0.0937251	0.108675	0.0865755	0.446471	0.554252	-0.0314233
YN	S	0.0353103	0.0245675	-0.049754	0.00384665	0.159433	0.321715	0.0165145	0.00803556	0.1718	0.0101862	0.0530195	-0.0485738	0.330315	-0.0689266	0.153811	-0.032975	0.168818	0.0397958	-0.0128913	0.0367479	-0.00281293	-0.0654045	0.0109074	-0.0581581	-0.0166235	0.151888	-0.0648286	0.0126275	-0.0140745	0.00949696	0.00393682	0.160668	0.054881	0.162306	-0.0419027	0.353641	0.0224417	0.0569854	-0.0617632	0.0224491	0.394154	-0.0314891	0.217866	-0.0329345	-0.0529599	0.0141547	0.000532447	0.0312751
ZJ	E	-0.000484198	-0.00305388	-0.0354957	-0.0355483	0.00653099	-0.00737164	-0.0496048	0.00355901	0.0052779	8.1804e-06	-0.0369912	-0.0128846	-0.0521715	0.00801881	-0.00360274	-0.0205848	-0.0109915	-0.00561282	-0.00299722	-1.22192e-15	-0.0165329	0.00232438	0.011957	0.000734118	-0.0170071	0.0100782	-0.00117313	-0.0389812	-0.0193486	0.00784341	-0.000819901	0.00554252	-0.0165632	-0.0369762	0.00400622	-0.0209334	0.0145859	0.00143997	0.00156908	-0.0186848	-0.0531148	0.0050498	0.0115153	0.00383355	-0.0503827	-0.000484198	-0.00305388	-0.0354957
averaging method
province	region	R1	R2	R3	R4	R5	R6	R7	R8	R9	R10	R11	R12	R13	R14	R15	R16	R17	R18	R19	R20	R21	R22	R23	R24	R25	R26	R27	R28	R29	R30	R31	R32	R33	R34	R35	R36	R37	R38	R39	R40	R41	R42	R43	R44	R45	R46	R47	R48
AH	E	-0.0492464	0.0345741	0.0466075	0.011439	-0.0210945	0.0618747	-0.0254895	-0.0138798	-0.00675787	0.0513062	-0.0606948	0.0610211	-0.00871009	-0.028194	0.0310495	-0.0069034	0.0675175	-0.0509725	0.00364313	0.005166	-0.0271439	0.0529988	0.0384426	-0.00676581	-0.0193137	-0.0137632	0.0445376	0.0481392	-0.0517435	0.00402885	-0.0490035	-0.0659488	-0.0754122	0.0385766	-0.0215461	-0.006618	-0.029474	0.0282868	0.0264207	-0.0490325	-0.0578202	-0.0599536	-0.0540497	0.0254506	0.0344454	0.0307726	0.0565612	-0.0273325
BJ	N	-0.0387414	0.0511746	-0.0426332	-0.0391172	0.0603281	0.0534816	0.0520602	0.0401322	0.0572219	-0.0433016	-0.0629115	0.0435248	-0.0387414	0.0511746	-0.0426332	0.0361737	-0.0391172	0.0603281	0.0534816	-0.0390906	0.0520602	0.0401322	-0.0561731	0.0572219	-0.0433016	-0.0629115	-0.0484875	0.0435248
CQ	C	-0.00587968	0.0250948	0.0303785	-0.0153018	-0.00624458	0.0310877	-0.0205136	0.0145305	-0.0278093	0.0226042	-0.0267797	0.0142405	0.0226058	0.0275094	-0.0402021	0.0189345	-0.0248013	-0.0478492	-0.0167382	0.00352567	0.00450267	-0.0144559	0.0443238	0.0357933	0.0179223	-0.0254685	0.0310912	-0.0367088	0.0326484	0.0325071	0.000521069	0.0403865	-0.00587968	0.0250948	0.0303785	-0.0153018	-0.00624458	0.0310877	-0.0205136	0.0307967	0.0242957	0.0145305	0.012732	-0.0746314	-0.0278093	0.0226042	-0.0267797	0.0142405
FJ	E	0.0336967	0.0302363	0.0298201	-0.0827854	-0.0353707	0.0517053	0.01621	0.041968	0.0161828	0.0342428	0.0454155	0.00227386	0.0270963	0.015756	0.0547619	0.042896	0.00357115	0.0442136	0.0380846	0.0548442	-0.0835866	0.0268435	-0.0403892	0.0269087	-0.0396165	0.0330987	0.0204855	0.0389796	0.0168635	-0.03968	0.0237462	0.0337542	0.0180862	-0.0469611	0.00113828	-0.10927	-0.0494256	-0.106335	-0.0899067	0.0181503	0.0517852	0.00358803	-0.049931	0.0233585	0.0313887	0.0412001	0.0156904	0.0178734
GD	S	-0.011459	-0.0433855	-0.00118507	0.0237938	0.0757708	0.0324397	0.0790581	-0.0180075	0.0510677	-0.0415719	-0.0221664	0.00222207	-0.0622268	-0.00938938	-0.0450293	-0.0114521	-0.0455205	-0.0255106	-0.0649067	0.00696706	-0.048342	0.0367997	0.0304875	-0.0593762	-0.0191376	-0.0463237	-0.0721984	0.0536841	0.125532	0.0938212	0.0311952	0.0105973	-0.0911162	0.0437675	-0.0777033	-0.0265826	0.0415244	0.0697645	-0.0444685	-0.0127317	0.0650426	0.0122603	0.0253915	-0.0181676	0.0312262	0.0179586	0.0407474	-0.0623632
GS	NW	-0.0644659	-0.0455691	0.391488	-0.068697	0.0376158	0.0582121	-0.098212	0.0436725	-0.00200052	-0.0667223	-0.0768817	-0.00451787	-0.126957	-0.0606604	0.438762	-0.0500679	0.00163068	-0.0830741	-0.0472684	-0.082293	-0.0557938	-0.0274731	-0.0610734	0.0391756	0.113851	-0.0482864	-0.0801387	-0.0860588	0.171104	-0.0786906	-0.0374033	0.295713	0.440562	0.0551061	-0.00306509	0.170959	-0.0761794	-0.00919262	-0.08521	-0.0325714	0.221159	0.180128	0.226075	0.165664	-0.0319333	-0.00663839	-0.0367861	0.0549176
GX	S	-0.0791807	0.0847354	-0.0466647	0.0206809	0.0221432	-0.0409042	-0.0385558	-0.0283738	0.059625	-0.0471587	-0.028412	-0.0672911	-0.0297559	0.0154464	-0.0480092	-0.0287173	0.0850954	0.00416294	-0.0467307	-0.0822022	-0.00655677	0.0158473	0.010103	-0.0516073	-0.0375861	0.0679418	-0.0697415	0.0141337	0.0910819	-0.00429386	0.0700121	0.0732075	0.0236391	0.0345278	-0.0124676	0.0863645	0.0215479	-0.0121969	0.0116681	-0.0452336	-0.0650703	-0.027318	0.0757001	0.0365955	0.0318864	-0.0233576	0.0162301	0.0566492
GZ	S	0.0233598	0.0687583	0.0361928	0.0552453	-0.134928	-0.123535	0.0413519	0.021541	-0.0586734	-0.0186799	-0.0170829	-0.0967791	0.032225	-0.127925	0.0530777	0.0580525	0.0559022	0.02188	0.0174846	0.0308853	0.0591889	-0.0640867	0.042314	0.0655439	-0.126559	-0.0983223	-0.134006	0.00992298	0.0313433	0.00997403	0.0529062	-0.0210296	0.00948731	-0.0120946	-0.126505	0.0424179	0.0528445	-0.16935	-0.126969	0.0523397	0.0135581	0.0342224	-0.0667722	0.0746432	-0.123633	0.0686197	-0.242988	0.0233598
HA	C	0.025933	-0.0219208	-0.0147001	0.00967431	0.0184392	-0.0140174	-0.055438	0.0191594	-0.00246565	-0.0199506	-0.0574657	0.0215498	0.0123452	-0.00193196	0.00242664	-0.00826479	-0.00973325	0.0138032	-0.0545101	-0.0145885	0.0185598	0.00667148	0.0138043	-0.0210553	0.015747	-0.0220564	-0.0173701	0.0136319	-0.0629156	0.0195153	-0.0153891	0.00417591	0.0215861	-0.00600011	-0.012544	0.0285375	0.0238294	-0.0159891	-0.0199881	0.0378855	0.0138639	0.0171758	-0.00126661	-0.0707752	-0.000642773	-0.0177836	0.0647646	-0.0744336
HB	C	0.0360983	-0.0474017	-0.0440099	0.00966323	-0.0264524	-0.042551	-0.0110415	0.00474102	0.0117812	-0.0387231	-0.0514716	-0.0148436	-0.0240269	0.00998041	-0.0469399	-0.0291692	-0.0431335	0.147628	0.0486281	-0.0245879	-0.0245551	-0.0361198	-0.0319134	-0.0175438	0.00367133	-0.0220725	0.0129622	0.0118287	0.000706443	0.00758255	-0.0227523	0.00753051	-0.0493549	-0.0360386	-0.018252	0.0754898	-0.0252816	-0.0481216	-0.00462606	0.0820077	-0.0351176	0.0515907	-0.0181981	0.0337208	-0.0473982	-0.0216547	-0.0519631	0.091602
HE	N	0.0156947	-0.0491002	0.0285464	0.0398468	-0.103225	0.0327891	0.0135275	0.0147156	0.0250076	-0.0891021	0.0490841	-0.0744899	0.0832519	-0.049472	0.0489017	0.127094	-0.0818439	0.12583	0.151195	0.12987	0.112764	-0.0703563	0.111512	-0.0656698	-0.0293647	-0.0759407	0.130109	0.147554	0.126855	0.128038	-0.0420858	0.153936	0.0313928	-0.0619482	0.154557	0.0171895	-0.0494456	-0.0238332	0.0302138	0.0565263	-0.0845231	0.0407229	0.156303	0.0346464	0.00464793	0.0289234	0.0559875	-0.0663441
HI	S	-0.0378985	0.0755908	-0.0837859	-0.0837244	0.0276045	0.0760081	0.0276002	-0.0372491	-0.0453674	0.0333451	0.0702714	0.0315978	-0.0301415	0.0716216	-0.0476417	0.0716477	-0.0378985	0.0755908	-0.0837859	-0.0837244	0.0276045	0.0760081	0.075847	0.0276002	-0.0372491	0.0672015	-0.0453674	0.0333451	-0.0407414	0.0702714	0.0315978	-0.0301415	0.0716216	-0.0476417	0.0716477	-0.0403266
HLJ	NE	-0.023742	-0.037357	0.0264247	0.0434012	0.0475115	-0.0226686	0.000103134	0.0139078	0.0161435	0.0059728	0.0123188	0.0441785	0.000565666	-0.0178845	0.0213169	-0.0515434	-0.0212264	0.00917036	-0.0175715	0.0482216	-0.0352129	0.0116294	-0.0423469	-0.0475634	-0.0177483	0.0392789	0.00437204	-0.0454796	0.00161303	-0.0490092	0.00700388	-0.00426928	0.0181029	-0.0546648	-0.0486577	-0.0345213	0.0278308	0.0560386	-0.0295341	-0.00562315	-0.0280534	0.0304236	-0.0318172	0.0253775	-0.0320074	0.0161774	0.0506113	-0.0153342
HN	C	0.00567636	-0.0369606	0.0275103	-0.00979998	-0.0615316	-0.0291686	0.0240338	-0.0118782	0.000532553	-0.059563	-0.0297595	-0.0367172	0.0019649	0.050786	-0.011862	-0.011679	0.0399075	0.0281776	0.0237698	-0.012833	-0.00105131	0.0667051	-0.0095729	-0.0283451	-0.0389373	-0.0339666	-0.0591649	0.0365252	-0.0128509	-0.0268831	0.000448609	-0.00792714	-0.0338205	-0.00565715	-0.0092748	-0.00924488	-0.0011466	0.0401054	0.0427078	0.00607443	0.0329072	-0.020176	0.0403635	-0.041352	0.0023378	0.0269369	-0.0016137	-0.00847922
IM	N	0.0115891	-0.000731572	-0.0165852	0.0647129	-0.0285955	0.0487796	-0.039714	0.0112517	0.00388806	0.118776	0.0813994	0.0104091	0.0406172	-0.0454002	-0.0366654	0.00638268	0.0809588	-0.0160894	0.027177	0.0247062	-0.00189367	0.0942193	0.0651802	-0.0227742	0.0461999	0.0485154	-0.0310184	-0.0424139	-0.0265295	-0.0470599	0.00228763	0.0172924	0.0453037	-0.0339636	-0.0382838	0.0138877	-0.0507965	0.0499475	0.0037543	-0.0407993	-0.0378055	-0.018208	-0.0257933	-0.0162472	-0.0590532	-0.0379382	0.0183851	0.00820725
JL	NE	0.0290844	0.028842	0.0520757	-0.090288	0.0339381	-0.02339	0.0391576	-0.0933293	0.0140971	-0.0204559	0.0625117	0.0181911	-0.0703106	0.0581076	0.0521758	-0.0598002	-0.0207413	0.076668	0.0483135	0.0687357	0.0146357	-0.0946748	-0.0603931	-0.0912495	0.0143968	0.0125798	0.0448193	-0.0444441	0.0500614	-0.024379	0.0101521	0.0486727	0.0505879	0.0661679	-0.018518	0.00900108	-0.00415608	0.0324923	-0.000154994	0.0440953	0.0170554	0.0390272	0.0104913	0.0682095	0.0534524	0.0483087	0.0140689	0.0258836
JS	E	0.0601627	-0.0712917	-0.0636045	-0.0251308	-0.0140585	-0.0078491	0.0277422	0.0578439	-0.00938611	-0.0636604	0.00224134	-0.0319392	0.00282753	-0.00890893	-0.0636329	0.0600722	0.0593668	-0.0399067	-0.0271789	0.058873	-0.0123373	-0.0129851	0.0584203	-0.0249075	0.0142194	0.0590322	0.00169204	0.0628581	0.00490755	0.0611729	-0.00860443	0.0108972	0.00978773	0.0611661	0.0134133	-0.0317606	-0.0115652	0.00357979	-0.0404751	-0.0335611	-0.000939772	0.00831213	-0.0354958	0.0601627	-0.0712917	-0.0636045	0.00291389	-0.0251308
JX	C	-0.012365	-0.00726294	0.0321153	-0.0159623	0.040093	0.00821625	-0.0297986	-0.0479458	-0.0363193	0.0446737	-0.00548202	0.013087	0.0172506	-0.0116247	-0.01169	-0.0471375	0.0010343	0.0137299	0.0431773	0.0403315	-0.0240767	0.0143167	-0.0175962	0.0150612	-0.00732597	-0.0308719	0.0182018	0.0153676	0.00259638	0.0221492	-0.00993082	0.0127013	-0.0163274	-0.0464276	0.0380868	0.00477047	0.0344871	0.0291941	-0.0338437	0.00216986	-0.0462526	0.00829286	-0.00989946	0.0377522	-0.0575351	0.0317382	-0.0233927	-0.0315563
LN	NE	-0.0332738	-0.121622	-0.0346198	0.0128647	-0.0687228	-0.00185571	-0.0021109	-0.0568508	0.0503035	-0.118968	0.0360447	0.0723032	0.0399262	0.0669315	0.05738	0.0188811	-0.0250935	-0.069048	-0.0286081	-0.000943254	-0.0368823	-0.0219844	-0.0350371	-0.0391326	-0.0504862	0.0347006	-0.0343605	0.0301123	0.0562221	-0.0599689	0.0418705	0.0566897	-0.0574726	0.0558663	-0.0305934	-0.00247186	0.00121248	-0.0641609	0.0134944	-0.0310734	-0.0719949	-0.0024997	0.0432097	-0.0596531	-0.0791881	0.0152579	0.0406818	0.0366395
NX	NW	0.161728	0.0480307	0.168407	0.0115128	0.0463077	-0.0922187	-0.0603153	-0.0458835	-0.0224455	0.158081	-0.0476349	-0.0649437	-0.0447723	0.00501271	-0.0286593	-0.061539	-0.0493184	0.172845	-0.021922	-0.0612448	-0.0282907	-0.0882689	0.00552989	0.0474611	-0.0445101	0.161728	0.0480307	0.168407	0.0115128	0.0463077	-0.0922187	-0.0603153	0.00476116	-0.0458835	0.116382	-0.0224455	0.158081	-0.0476349	-0.0649437	-0.0447723	0.00501271	0.109507	0.0475444	-0.0286593	-0.061539	-0.0493184	0.172845	-0.021922
QH	NW	-0.0784292	0.0736301	0.107503	-0.0330261	-0.0105142	-0.111419	-0.0214072	-0.0971973	0.00128378	-0.0172399	-0.00562584	0.0804288	0.0102747	0.0939211	-0.0315775	-0.0374294	0.0195704	0.118109	0.111574	-0.0308238	-0.102162	0.0781229	0.0751869	0.0816783	-0.0060469	-0.0172088	0.000248921	-0.000638969	-0.0445153	-0.0233303	-0.0134558	-0.0444621	0.0748516	-0.00650543	-0.03248	-0.0630401	-0.0435009	-0.00942122	0.138872	-0.0566872	-0.0412956	-0.0447744	0.00114479	-0.00563719	-0.0971999	-0.0633036	-0.0138621	-0.0877995
SC	C	0.338787	0.349242	0.451769	0.346917	0.407075	-0.0032956	0.306492	0.339639	0.381845	-0.00815818	0.361803	-0.0580435	-0.0463175	0.430249	0.436243	0.354596	0.338582	0.348979	0.361801	0.36352	0.436964	0.344248	0.407289	0.357251	0.463557	-0.0179833	0.34593	0.0860106	0.382374	0.334799	0.473432	0.30854	0.223991	0.354655	0.446369	0.328549	0.348666	0.365902	0.362692	0.359412	0.38642	0.4024	0.31165	0.380728	0.359817	0.343111	0.389192	0.416414
SD	N	-0.0389711	0.0131049	-1.6054e-05	-0.0251436	0.00896687	0.0792709	-0.047167	-0.0469903	-0.039397	-0.0043461	0.0100996	0.0229693	0.0711461	-0.0178903	-0.00489995	-0.0256585	-0.0459317	-0.00405774	-0.0418738	0.00143021	0.0262108	-0.0335098	-0.0275765	-0.0145364	0.0645722	0.0430642	0.0617659	0.0401098	-0.0364397	0.0566343	0.0568919	0.0238827	0.0566562	-0.0273313	-0.00640384	0.0810803	-0.0179675	-0.0154945	-0.0162207	-0.0225775	0.0240334	0.0806208	-0.0254875	0.0814035	-0.00628156	-0.00626096	0.0120113	0.0593596
SH	E	-0.028871	-0.0205425	0.0163008	0.0249882	-0.028871	0.0111901	-0.0205425	0.0781036	0.0163008	-0.021321	-0.0351821	0.0249882
SN	NW	0.287498	0.00450434	-0.0264911	0.0737392	0.245535	-0.0231061	-0.102245	0.00778734	0.304627	-0.157978	-0.141037	0.0137751	0.197203	0.192996	0.185168	0.183917	0.0781711	-0.0171086	-0.0256378	0.136197	0.0353933	0.258409	0.1771	-0.165829	0.19424	-0.102513	-0.0180082	-0.118718	-0.0238459	-0.121387	-0.106277	-0.095492	0.245609	-0.166642	-0.000169784	0.0735972	-0.210225	0.0342701	-0.0292771	0.0741023	-0.1747	-0.195465	0.0183534	0.141609	0.0741201	0.0719611	-0.171696	0.0311159
SX	N	-0.0679318	0.038697	-0.127584	0.0538268	-0.0131649	0.189008	0.0379138	-0.0980759	-0.0978128	-0.0394127	0.131435	0.116719	0.133864	-0.0751242	0.0487509	0.00538436	-0.0748328	0.203331	-0.0297919	0.099411	0.082699	-0.101704	0.0775151	-0.0717493	-0.00545106	-0.00614045	-0.159926	-0.0503495	0.132338	-0.0134072	-0.142956	-0.022642	0.0850595	-0.0940705	-0.0820186	-0.00567966	-0.084643	-0.0578455	0.0885924	-0.0667036	-0.0894019	-0.00608156	-0.0556738	0.0388955	0.0493963	-0.0371056	-0.074881	-0.114852
TJ	N	-0.00299114	-0.00100174	-0.00137483	0.00147234	0.00881202	-0.00262565	-0.000541704	0.00185254	0.00189589	-0.0125777	-0.00299114	0.00796283	-0.0786173	-0.00100174	-0.00137483	0.00147234	0.00881202	-0.00262565	-0.000541704	0.00185254	0.00189589	-0.0789361	0.00179628	-0.0125777
XJ	NW	0.0630828	-0.0308702	-0.0287773	-0.0216415	-0.0299954	-0.010562	0.00361765	0.117264	-0.0273055	0.0465566	0.0229402	-0.00786869	0.0416359	0.0424207	0.110111	0.0208273	0.0460061	-0.00242413	0.109694	0.183519	-0.0191309	0.00590506	0.0233916	0.147782	-0.0420095	0.116457	0.063835	-0.00385123	0.180044	-0.0440715	-0.00805511	-0.0366955	0.00889585	0.0669273	0.0018296	0.00576325	-0.0704021	0.0708773	0.150244	0.0312943	0.104471	0.0131881	8.81757e-05	0.150907	-0.0260457	-0.0115014	-0.0250385	0.136122
XZ	NW	-0.000757686	-0.00726924	0.503561	0.0974831	-0.0425848	-0.0731372	-0.0178339	-0.0881519	-0.07052	-0.0517142	-0.0633271	-0.000864778	-0.0820955	-0.00774192	-0.0418195	-0.0610075	-0.116267	0.241573	-0.0338628	0.247615	-0.105758	-0.108284	0.0744149	-0.100808	-0.0209207	0.0341017	-0.000757686	0.132869	0.0120626	0.0456006	-0.106724	-0.0606166	-0.121869	-0.0907055	0.0524338	0.0665893	-0.0684666	-0.00726924	-0.0886415	-0.0845768	0.0524647	-0.00987885	-0.140592	0.0513404	0.0303842	0.371668	0.473875	-0.0815124
YN	S	0.0146508	0.00412236	-0.0687161	-0.016185	0.136297	0.29534	-0.00376998	-0.0120797	0.148417	-0.00997202	0.0320065	-0.0675595	0.303768	-0.0875061	0.130787	-0.0522719	0.145495	0.0190468	-0.032589	0.0160597	-0.0227117	-0.0840543	-0.00926522	-0.0769525	-0.0362467	0.128902	-0.0834899	-0.00757945	-0.0337486	-0.0106475	-0.0160967	0.137507	0.0338309	0.139113	-0.0610215	0.326629	0.00203891	0.0358933	-0.0804856	0.00204621	0.366334	-0.0508157	0.193563	-0.0522322	-0.071858	-0.00608274	-0.0194331	0.0106961
ZJ	E	0.009089	0.00649471	-0.0262578	-0.0263109	0.0161714	0.00213559	-0.040502	0.0131709	0.0149063	0.00958609	-0.0277676	-0.00343013	-0.0430934	0.0176734	0.00594059	-0.0112041	-0.00151892	0.00391126	0.00655191	0.00957783	-0.00711338	0.0119245	0.0216494	0.010319	-0.00759218	0.0197526	0.00839347	-0.0297767	-0.00995611	0.0174964	0.00875008	0.0151734	-0.00714396	-0.0277525	0.0136224	-0.0115561	0.0243034	0.0110316	0.0111619	-0.0092859	-0.0440457	0.014676	0.0212034	0.0134481	-0.0412874	0.009089	0.00649471	-0.0262578
Draw the corresponding frequency distribution chart based on the actual error values mentioned above.
provincial capital-point method										averaging method
[truncated: 686 more columns]

## Sheet: Fig6. a-b
Changes in daily thermal power adjustment mileage at various PV deployment levels compared with the baseline (MWh)																																Changes in daily net load peak-to-valley differences across regions at different PV deployment levels compared with the baseline scenario (MW)
	E					N					NE					NW					S					C							E					N					NE					NW
day	0.2	0.4	0.6	0.8	1	0.2	0.4	0.6	0.8	1	0.2	0.4	0.6	0.8	1	0.2	0.4	0.6	0.8	1	0.2	0.4	0.6	0.8	1	0.2	0.4	0.6	0.8	1		day	0.2	0.4	0.6	0.8	1	0.2	0.4	0.6	0.8	1	0.2	0.4	0.6	0.8	1	0.2	0.4
1	863.719	1727.44	2596.9	3577.96	4563.72	581.588	1163.18	1821.64	2709.2	3596.76	-81.3486	-64.8958	-48.443	-31.9902	-15.5374	-262.384	-524.768	-787.151	-1039.52	-1231.81	1961.05	3922.1	5883.14	7943.73	10019	2661.9	5178.79	7695.67	10212.6	12729.4		1	386.211	772.421	1158.63	1544.84	1931.05	425.624	851.249	1276.87	1702.5	2128.12	-157.308	-314.615	-471.923	-629.23	-786.538	-5.85455	-11.7091
2	1296.98	2629.77	3973.89	5410.17	6917.88	1282.32	2564.65	3863.11	5204.46	6545.8	-649.301	-1198.62	-1565.86	-1890.34	-1976.74	-191.572	-383.144	-574.716	-766.288	-929.318	2297.46	4594.91	6921.08	9309.37	11697.7	2162.51	4325.01	6541.06	8858.17	11294.6		2	641.491	1300.89	1965.95	2631.02	3296.08	980.347	1960.69	2941.04	3921.39	4901.73	-273.349	-546.699	-820.048	-1093.4	-1247.71	-63.7825	-127.565
3	1275.51	2729.9	4222.19	5714.48	7206.77	891.782	1783.56	2682.36	3582.96	4483.56	-381.876	-646.355	-798.602	-721.676	-617.038	-116.192	-232.385	-348.577	-464.769	-580.962	2398.85	4797.7	7196.54	9593.65	11213.6	2420.13	4886.21	7361.96	9837.71	12313.5		3	643.435	1286.87	1930.31	2573.74	3217.18	640.193	1280.39	1920.58	2560.77	3200.97	-127.994	-255.989	-383.983	-511.977	-639.971	-0.130404	-0.260808
4	946.718	1893.44	2866.92	3844.84	4832.61	1038.88	2077.76	3116.64	4179.14	5261.71	264.843	529.687	794.53	1059.37	1324.22	0.471892	0.943784	1.41568	1.88757	2.35946	2500.68	5016.42	7532.17	9659.2	11283.4	1714.42	3428.84	5143.26	6857.68	7987.26		4	225.899	451.797	763.499	1272.04	1780.59	684.669	1369.34	2301.42	3242.67	4183.93	0	0	0	0	0	33.4226	66.8453
5	103.631	207.262	316.079	456.425	596.771	752.714	1505.43	2258.14	3010.86	3763.57	408.309	816.617	1224.93	1633.23	2041.54	-220.34	-440.681	-567.375	-676.936	-786.498	1794.14	3199.62	4964.13	6746.6	8542.3	1042.52	2085.05	3127.57	4170.09	5212.62		5	115.712	231.424	347.136	462.848	578.56	334.971	669.941	1004.91	1339.88	1674.85	-7.9768	-15.9536	-23.9304	-31.9072	-39.884	-1.14067	-2.28134
6	387.241	774.482	1161.72	1548.96	1936.2	519.991	1043.31	1631.75	2252.74	2873.74	-72.502	-145.004	-217.506	-290.008	-362.51	-144.081	-288.162	-432.243	-576.323	-720.404	2117.82	4235.64	6104.14	7352.37	8600.6	910.072	1820.14	2730.22	3640.29	4554.59		6	295.884	591.769	887.653	1183.54	1479.42	445.498	892.662	1347.72	1802.77	2257.82	-159.213	-318.425	-477.638	-636.851	-796.064	-50.6251	-101.25
7	561.576	1137.31	1713.04	2288.77	2864.5	65.3113	163.511	282.209	406.897	540.531	92.1251	184.25	276.375	368.5	460.626	-140.692	-281.384	-422.076	-562.768	-703.459	1943.74	3989.6	5756.25	7069.7	8385.1	839.489	1678.98	2518.47	3357.96	4241.06		7	326.413	652.826	979.24	1305.65	1632.07	204.945	409.89	624.181	841.467	1063.23	0	0	0	0	0	-46.7255	-93.4509
8	714.146	1428.29	2142.44	2860.13	3586.03	1096.68	2193.37	3290.05	4386.85	5493.18	336.071	672.143	1008.21	1344.29	1680.36	-47.6836	-95.3673	-143.051	-190.735	-238.418	1788.27	3631.2	5610	6938.98	8139.73	1048.24	2096.48	3144.72	4192.96	5241.19		8	376.399	752.798	1129.2	1505.6	1882	623.686	1247.37	1871.06	2494.8	3123.32	-30.4965	-60.993	-91.4894	-121.986	-152.482	-5.80541	-11.6108
9	471.588	963.257	1454.93	1946.6	2438.26	872.709	1745.42	2622.56	3509.31	4396.07	-106.638	-213.277	-319.915	-426.554	-426.966	-71.0162	-142.032	-213.049	-284.065	-355.081	1580.25	2752.36	3539.03	4325.7	5112.37	1336.23	2681.97	4027.72	5373.46	6719.21		9	247.14	494.279	741.419	988.558	1235.7	457.996	915.993	1373.99	1831.99	2289.98	0	0	0	0	0	-17.3237	-34.6475
10	227.755	455.511	683.266	911.022	1138.78	708.924	1420.99	2162.24	2910.87	3659.5	459.289	922.266	1385.24	1848.22	2311.2	-298.571	-597.142	-895.713	-1194.28	-1492.85	1503.59	2926.84	3678.61	4430.37	5182.13	984.994	1969.99	2954.98	3951.85	4952.38		10	145.139	290.277	435.416	580.555	725.694	291.261	582.521	873.782	1165.04	1456.3	107.421	214.843	322.264	429.685	537.106	-86.5363	-173.073
11	1103.03	2356.07	3635.12	4914.16	6193.2	1761.63	3523.25	5284.88	7084.7	8899.45	405.855	811.71	1229.01	1960.99	2712.29	368.27	206.474	0.662686	-205.149	-410.961	1558.88	3117.76	4676.64	6017.15	7305.58	2493.29	4986.58	7479.87	10044.7	12698.2		11	701.616	1403.23	2104.85	2806.46	3508.08	1111.06	2222.12	3333.17	4444.23	5555.29	146.824	293.649	440.473	587.298	734.122	283.893	302.754
12	1459.62	2983.19	4535.81	6088.44	7641.07	14.2234	28.4468	42.6701	56.8935	71.1169	367.661	735.322	917.305	999.007	1080.71	-190.541	-381.082	-571.623	-762.165	-952.706	972.86	1945.72	2918.58	3891.44	4864.3	2205.56	4411.11	6616.67	8835.04	11116.4		12	721.864	1443.73	2165.59	2887.45	3609.32	14.1086	28.2171	42.3257	56.4342	70.5428	0	0	0	0	0	-3.3508	-6.70161
13	1458.33	2916.66	4387.21	5895.7	7404.18	696.288	1392.58	2102.36	2832.19	3562.02	68.0882	145.105	325.806	609.574	1052.81	-108.454	-216.908	-325.362	-433.816	-542.27	766.327	1569.45	2372.57	3175.69	3978.81	2134.43	4268.85	6403.28	8537.7	10672.1		13	738.151	1476.3	2220.57	2983.8	3747.02	335.965	671.929	1014.64	1367.38	1720.12	0	0	0	0	0	-12.4274	-24.8549
14	747.506	1503.3	2343.01	3237.79	4217.54	408.052	822.568	1256.31	1759.72	2278.7	664.707	1329.41	1994.12	2658.83	3323.53	-130.703	-261.406	-392.108	-522.811	-653.514	529.7	1104.09	1769.96	2492.56	3227.89	1035.93	2071.85	3107.78	4151.95	5207.73		14	409.07	858.729	1308.39	1758.05	2207.71	311.383	622.766	934.149	1245.53	1556.92	261.493	522.987	784.48	1045.97	1326.14	-0.615381	-1.23076
15	1316.8	2633.59	3987.82	5012.69	5909.18	1125.55	2251.1	3376.65	4521.18	5731.93	108.213	216.425	343.092	481.879	620.666	-92.441	-184.882	-277.323	-369.764	-462.205	888.501	1777	2665.5	3554	4442.5	2085.95	4171.91	6257.86	8349.85	10468.6		15	713.801	1427.6	2141.4	2688.19	3170.79	598.477	1196.95	1795.43	2393.91	2992.38	-124.08	-248.16	-363.013	-471.806	-580.599	-0.749067	-1.49813
16	792.659	1585.32	2377.98	3170.64	3963.3	1841.29	3682.57	5523.86	7391.87	9291.89	388.038	783.485	1178.93	1574.38	2012.73	-139.299	-278.599	-417.898	-557.198	-696.497	921.061	1842.12	2783.39	3744.78	4706.16	1610.11	3354.04	5097.97	6841.9	8585.83		16	492.363	984.727	1477.09	1969.45	2461.82	1037.96	2075.93	3113.89	4163.86	5217.74	-142.061	-284.121	-426.182	-568.242	-710.303	-0.843914	-1.68783
17	591.708	1183.42	1775.12	2366.83	2958.54	190.053	469.819	768.562	1067.3	1366.05	350.26	866.879	1383.5	1900.12	2442.29	-160.441	-320.883	-481.324	-641.765	-802.206	936.23	1425.08	1743.12	2061.16	2391.05	1867.08	3734.17	5601.25	7468.34	9335.42		17	329.224	658.448	987.672	1316.9	1646.12	192.928	385.856	578.784	771.712	964.64	65.6213	164.921	264.22	363.519	462.819	-1.14232	-2.28464
18	1064.79	2129.59	3194.38	4259.18	5323.97	658.164	1316.33	1982.33	2714.42	3519.97	243.183	486.366	729.55	1090.07	1501.75	-170.158	-282.461	-394.764	-507.068	-619.371	1585.05	3170.1	4755.15	6350.9	8017.71	1651.04	3302.09	4953.13	6604.18	8255.22		18	563.201	1126.4	1689.6	2252.8	2816	267.488	534.975	802.463	1069.95	1337.44	146.458	292.916	439.373	585.831	732.289	-7.89874	-15.7975
19	977.538	1654.48	2302.41	2956.7	3693.26	144.04	288.08	432.121	576.161	720.201	411.283	873.245	1335.21	1797.17	2259.13	-162.319	-324.637	-486.956	-649.274	-811.593	1918.99	3837.98	5756.97	7675.96	9594.95	1540.43	3223.27	5064.28	6905.28	8746.29		19	524.488	916.507	1278.57	1640.63	2002.69	26.9051	53.8102	80.7153	107.62	134.526	0	0	0	0	0	-36.4755	-72.951
20	627.377	1254.75	1882.13	2509.51	3136.89	411.535	1008.27	1620.43	2232.58	2899.2	373.129	403.432	596.639	905.155	1280.79	93.9192	187.838	281.758	375.677	469.596	1195.92	2467.13	3790.86	5114.6	6438.34	1364.82	2729.64	4094.46	5459.28	6824.1		20	387.715	775.429	1163.51	1559.2	1954.88	374.709	839.448	1304.19	1768.93	2248.77	110.601	221.202	331.803	442.404	553.005	74.563	149.126
21	509.347	1026.99	1544.63	2062.27	2590.28	560.523	1121.05	1681.57	2242.09	2802.62	206.595	413.19	619.785	826.38	1047.94	-81.5603	-163.121	-244.681	-326.241	-407.802	1608.17	3216.33	4824.5	6456.5	8171.54	1093.28	2186.56	3279.84	4373.12	5466.39		21	331.009	662.019	993.028	1324.04	1660.23	332.061	664.123	996.184	1328.25	1660.31	111.361	222.722	334.084	445.445	556.806	-7.41905	-14.8381
22	120.813	241.626	362.439	483.252	604.065	-171.319	-342.638	-511.29	-676	-840.71	474.66	949.32	1423.98	1898.64	2373.37	-36.594	-73.1881	-109.782	-146.376	-182.97	1384.82	2769.64	4154.46	5539.28	6924.1	663.472	1337.48	2012.97	2789.17	3574.13		22	50.5965	101.193	151.789	202.386	252.982	26.2881	52.5762	78.8643	105.152	131.44	32.573	65.1459	97.7189	130.292	162.865	-12.9782	-25.9564
23	161.179	322.358	483.537	644.716	805.895	216.159	432.319	648.478	864.637	1080.8	603.23	1206.46	1809.69	2412.92	3016.15	-34.2223	-68.4446	-102.667	-136.889	-171.112	1830.15	3675.11	5233.81	6792.5	8469.91	349.321	698.642	972.204	1185.96	1399.71		23	92.3281	184.656	276.984	369.312	461.64	116.563	233.127	349.69	466.254	582.817	307.426	684.758	1062.09	1439.42	1816.76	-4.84697	-9.69394
24	463.392	926.785	1390.18	1853.57	2316.96	603.233	1210.24	1817.25	2424.25	3031.26	636.567	1273.13	1909.7	2546.27	2961.95	-124.163	-248.326	-372.488	-496.651	-620.814	1673.33	3346.66	5020	6693.33	8366.66	455.772	911.544	1367.32	1823.09	2278.86		24	250.911	501.823	752.734	1003.65	1254.56	314.805	629.611	944.416	1280.04	1632.04	182.19	364.381	546.571	728.761	910.951	-38.8393	-71.1222
25	464.817	929.635	1394.45	1859.27	2324.09	409.975	830.246	1298.2	1795.78	2345.53	257.852	515.703	773.555	1031.41	1289.26	-86.734	-173.468	-260.202	-346.936	-433.67	1213.66	2427.31	3640.97	4854.62	6068.28	420.309	840.618	1260.93	1679.07	1953.26		25	272.439	544.879	817.318	1089.76	1362.2	200.958	401.917	602.875	803.833	1004.79	-9.60753	-19.2151	-28.8226	-38.4301	-48.0376	-10.5032	-21.0065
26	393.077	786.155	1179.23	1595.32	2016.92	735.603	1471.21	2206.81	2942.41	3678.01	130.413	260.825	391.238	521.651	652.064	-86.0258	-172.052	-258.077	-344.103	-430.129	1801.29	3657.84	5514.4	7370.95	9228.86	490.322	980.643	1470.97	1961.29	2451.61		26	236.171	472.343	708.514	956.192	1206.62	335.495	670.989	1006.48	1341.98	1677.47	-36.9722	-73.9444	-110.917	-147.889	-184.861	-14.3944	-28.7889
27	511.842	1023.68	1535.53	2047.37	2559.21	971.486	1942.97	2933.33	4001.41	5118.42	481.936	963.872	1445.81	1927.74	2409.68	-111.574	-223.147	-334.721	-446.295	-545.64	1104.32	2210.34	3316.36	4464.38	5635.48	502.475	1004.95	1507.42	2009.9	2512.37		27	186.242	372.484	558.727	744.969	931.211	438.491	876.982	1315.47	1753.96	2192.45	0	0	0	0	0	-16.7774	-33.5548
28	244.277	488.554	732.831	977.108	1221.38	270.904	546.643	822.381	1098.12	1374.06	-94.705	-189.41	-284.115	-378.82	-473.525	-105.04	-210.081	-315.121	-420.162	-525.202	736.879	1473.76	2210.64	2787.57	3301.31	595.021	1232.75	1878.57	2524.39	3170.21		28	103.427	206.855	310.282	413.709	517.137	340.857	681.714	1022.57	1363.43	1704.28	-24.1049	-48.2099	-72.3148	-96.4197	-42.0746	-24.294	-48.5881
29	555.707	1111.41	1667.12	2222.83	2778.54	-137.941	-47.3922	43.1565	133.705	224.254	232.118	488.025	1076.75	1665.47	2254.2	-145.13	-290.26	-435.39	-580.52	-725.65	688.71	1377.42	2068.54	2781.91	3504.22	1052.05	2104.1	3156.16	4208.21	5260.26		29	311.866	623.731	935.597	1247.46	1559.33	447.856	895.711	1343.57	1791.42	2239.28	360.853	721.705	1082.56	1443.41	1804.26	-28.6717	-57.3434
30	1076.34	2152.68	3229.01	4399.66	5577.14	1361.77	2753.98	4155.92	5557.87	6959.81	612.033	1292.65	1973.27	2653.89	3334.5	-254.525	-503.087	-682.97	-857.31	-1031.65	1315.22	2667.64	4021.74	5376.87	6732.01	1734.7	3469.39	5204.09	6938.78	8673.48		30	494.508	989.016	1483.52	2025.18	2568.84	919.438	1838.88	2758.31	3677.75	4597.19	178.051	543.193	1004.94	1466.68	1928.43	-18.589	-37.178
31	1033.48	2066.97	3133.94	4231.81	5338.89	310.448	620.896	1163.32	1867.71	2577.89	430.235	860.469	1290.7	1720.94	2025.39	-221.612	-443.223	-664.835	-886.446	-1108.06	299.968	599.936	899.904	1199.87	1499.84	1399.82	2858.4	4381.09	6181.44	7990.03		31	529.03	1058.06	1587.09	2116.12	2645.15	358.387	716.773	1075.16	1433.55	1791.93	169.09	338.18	507.27	676.359	782.557	-28.9332	-57.8665
32	937.573	1875.15	2812.72	3750.29	4687.86	1097.98	2275.04	3452.1	4629.16	5806.22	-202.642	-173.735	-48.8522	319.233	680.57	-125.959	-251.917	-377.876	-503.835	-629.793	151.667	322.636	517.178	711.719	906.26	1352.41	1962.51	2572.6	3182.69	3792.78		32	486.457	972.913	1459.37	1945.83	2432.28	523.23	1086	1648.77	2237.08	2888.71	-6.48619	-8.11262	38.2489	206.212	370.8	-11.0327	-18.0748
33	492.949	985.898	1478.85	1971.8	2464.74	973.55	1947.1	2920.65	3894.2	4867.75	141.938	283.875	672.699	1091.63	1510.56	-102.703	-205.406	-308.109	-410.811	-513.514	331.169	662.339	993.508	1324.68	1655.85	385.879	771.758	1194.48	1622.79	2051.1		33	194.437	388.874	583.312	777.749	972.186	471.187	942.374	1413.56	1884.75	2355.93	-179.021	-358.042	-537.064	-716.085	-895.106	-12.7866	-25.5731
34	505.2	1010.4	1515.6	2020.8	2526	948.892	1897.78	2846.68	3795.57	4744.46	-597.272	-1194.54	-1786.9	-2300.65	-3049.57	-182.777	-365.555	-548.332	-731.109	-913.887	743.069	1486.14	2229.21	2972.27	3715.34	1532.72	3065.44	4352.33	4963.91	5477.35		34	277.65	555.3	832.95	1110.6	1388.25	530.428	1060.86	1591.28	2121.71	2652.14	-408.61	-817.22	-1225.83	-1634.44	-2043.05	-26.6496	-53.2991
35	1026.01	2071.08	3127.86	4184.63	5241.41	231.863	463.726	695.589	927.452	1159.32	186.639	373.278	559.916	746.555	933.194	-199.642	-399.284	-598.925	-798.567	-998.209	942.357	1884.71	2827.07	3769.43	4711.78	2354.9	4709.8	7064.7	9419.6	11774.5		35	538.624	1077.25	1615.87	2154.5	2693.12	62.6218	125.244	187.865	250.487	370.021	0	0	0	0	0	0	0
36	1592.8	3185.6	4778.4	6401.84	8192.8	1137.91	2275.82	3413.73	4551.65	5689.56	-116.98	39.4342	249.587	607.761	1001.99	-43.4748	-86.9496	-130.424	-173.899	-217.374	1066.37	2137.39	3208.41	4279.44	5350.46	768.84	1020.33	1226.06	1431.78	1485.63		36	951.002	1902	2853.01	3804.01	4755.01	650.318	1300.64	1950.95	2601.27	3251.59	-176.583	-343.008	-509.433	-601.848	-676.234	-0.252025	-0.50405
37	788.42	1576.84	2365.26	3153.68	3942.1	1008.14	2016.27	3024.41	4032.55	5065.05	-282.062	-564.124	-846.186	-1128.25	-1410.31	-32.3324	-64.6648	-96.9972	-129.33	-161.662	524.667	1049.33	1574	2098.67	2623.34	99.4424	198.885	298.327	397.77	497.212		37	422.205	844.411	1266.62	1688.82	2111.03	554.914	1109.83	1664.74	2219.66	2774.57	-183.272	-366.544	-549.815	-733.087	-868.745	0	0
38	263.756	527.513	791.269	1055.03	1318.78	503.364	1006.73	1530.55	2060.49	2613.36	-326.922	-815.815	-1587.44	-2359.07	-3130.7	-57.5624	-115.125	-172.687	-230.25	-287.812	135.308	270.616	439.675	714.888	990.623	109.57	219.14	328.71	438.28	547.849		38	126.896	253.791	380.687	507.583	634.478	279.21	558.421	837.631	1116.84	1407.65	-312.507	-625.014	-937.521	-1250.03	-1562.54	-9.73771	-19.4754
39	784.26	1568.52	2352.78	3137.04	3921.3	-53.9459	-98.3259	-94.5086	-87.5104	-80.5123	240.248	522.737	805.226	1154.32	1780.3	-69.4665	-138.933	-208.4	-277.866	-347.333	395.322	790.645	1185.97	1581.29	1976.61	471.943	943.885	1415.83	1887.77	2359.71		39	444.087	888.173	1332.26	1776.35	2220.43	85.6426	171.285	256.928	342.57	428.213	-70.034	-118.947	-167.86	-216.774	-265.687	-15.5194	-31.0389
40	367.62	735.241	1102.86	1470.48	1838.1	747.681	1495.36	2285.99	3084.04	3882.08	628.128	1295.2	1962.27	2555.35	2615.14	-107.601	-215.203	-322.804	-430.405	-538.006	464.756	929.512	1394.27	1859.02	2323.78	1007.34	2029.77	3052.2	4133.24	5249.28		40	137.728	275.456	413.184	550.912	688.64	337.857	675.714	1013.57	1353.66	1704.47	192.498	384.996	577.494	857.563	896.723	-32.3175	-64.6349
41	696.458	1398.59	2100.73	2802.86	3504.99	258.986	517.972	776.958	1093.93	1557.03	-304.886	-576.882	-708.642	-637.49	-455.913	-52.4599	-104.92	-157.38	-209.84	-262.3	287.404	574.857	862.31	1149.76	1544.1	1284.75	2428.62	3535.74	4642.85	5749.97		41	210.689	421.377	632.066	842.754	1078.53	224.305	448.611	672.916	897.221	1121.53	-194.566	-389.133	-583.699	-706.129	-686.609	-13.4711	-26.9423
42	410.934	821.867	1232.8	1643.73	2054.67	587.325	1174.65	1761.98	2353.54	2965.41	-69.7058	-139.412	-209.118	-278.823	-339.569	-146.458	-292.915	-439.373	-585.831	-732.289	662.821	1325.64	1988.46	2752.81	3540.7	975.553	1958.12	2944.89	3937.23	4977.82		42	185.87	371.74	557.609	743.479	929.349	509.681	1019.36	1529.04	2040.85	2557.05	-94.9174	-189.835	-284.752	-379.67	-470.107	-0.069294	-0.138588
43	575.444	1150.89	1772.65	2432.34	3092.03	1074.64	2149.27	3223.91	4298.54	5414.86	-661.1	-1322.2	-1983.3	-2624.4	-3218.93	-113.701	-227.402	-341.103	-454.804	-568.506	858.985	1717.97	2587.72	3490.7	4393.69	619.034	1238.07	1857.1	2476.14	3095.17		43	218.537	437.074	665.025	893.754	1122.48	297.047	594.094	891.141	1188.19	1485.24	-330.55	-661.1	-991.65	-1322.2	-1652.75	-12.1161	-24.2322
44	553.427	1111.56	1669.68	2227.81	2785.94	-34.4836	-68.9673	-88.6324	-106.786	-124.939	-80.5252	51.4693	219.093	386.716	554.34	-42.697	-85.3939	-128.091	-170.788	-213.485	166.959	333.918	500.878	667.837	834.796	1162.62	2370.79	3578.95	4787.12	5995.28		44	261.019	522.037	783.056	1044.07	1305.09	73.4318	151.537	229.642	307.748	385.853	-0.559387	-1.11877	-1.67816	-2.23755	-2.79694	0	0
45	653.521	1310.25	1970.52	2648.35	3359.86	2.91579	5.83159	8.74738	11.6632	14.579	-0.0572737	-0.114547	-0.171821	-0.229095	-0.286368	-109.924	-219.848	-329.771	-439.695	-549.619	703.446	1406.89	2110.34	2958.02	3854.62	1248.06	2496.12	3744.17	4992.23	6266.66		45	376.359	752.718	1129.08	1505.44	1881.79	-28.3833	-56.7667	-85.15	-113.533	-141.917	0	0	0	0	0	-22.5126	-45.0252
46	792.749	1585.5	2378.25	3171	3963.74	146.769	346.62	549.521	752.422	958.294	-393.829	-787.659	-1068.88	-1283.33	-1497.79	-21.708	-43.416	-65.124	-86.832	-108.54	552.027	1160.21	1984.57	2808.93	3633.3	995.777	1991.55	3017.68	4075.69	5133.69		46	211.997	432.262	882.097	1331.93	1781.77	45.082	90.1639	135.246	180.328	225.41	-221.014	-442.028	-635.317	-738.293	-652.393	-0.456927	-0.913854
47	794.177	1588.35	2382.53	3176.71	3970.88	159.5	333.576	518.016	717.986	991.518	-95.5788	-191.158	-286.736	-382.315	-477.894	-48.6365	-97.273	-145.91	-194.546	-243.183	837.046	1674.09	2511.14	3348.18	4185.23	602.408	1204.82	1807.22	2409.63	3012.04		47	451.336	902.672	1354.01	1805.34	2256.68	0	0	0	0	0	-47.7894	-95.5788	13.9004	178.296	342.692	-18.2403	-36.4805
48	391.015	782.03	1173.05	1567.19	1963.9	819.051	1532.32	1455.3	1380.83	1356.29	-56.2193	-112.439	-360.867	-962.647	-1564.43	-40.4949	-80.9898	-121.485	-161.98	-202.474	341.406	682.812	1024.22	1365.62	1707.03	477.373	954.747	1432.83	1925.19	2466.92		48	197.901	395.803	593.704	791.605	989.506	496.259	931.643	971.881	1012.12	1052.36	63.2853	126.571	93.7514	-81.1181	-81.1181	-12.4179	-24.8358
49	181.469	362.938	544.406	725.875	907.344	-66.884	-133.768	-200.652	-267.536	-334.42	49.6804	103.21	156.739	219.747	440.345	-99.4201	-198.84	-243.134	-261.071	-270.855	315.236	630.471	945.707	1293.54	1673.35	556.139	1112.28	1668.42	2260.03	2855.85		49	83.4573	166.915	250.372	333.829	417.287	-51.1411	-102.282	-153.423	-204.565	-255.706	7.71056	15.4211	23.1317	30.8422	38.5528	-2.61661	-5.23321
50	460.927	950.474	1547.89	2145.3	2742.71	1003.77	2024.96	3054.81	4084.67	5114.52	226.465	575.002	923.538	1429.64	1981.17	-16.7603	-33.5207	-50.281	-64.3737	-72.9057	99.7278	285.263	470.799	656.334	841.87	849.801	1699.6	2549.4	3399.21	4249.01		50	164.229	328.457	492.686	656.914	821.143	494.479	988.958	1483.44	1977.92	2472.39	-11.2273	-11.7502	-12.2731	-12.7961	-13.319	-3.69237	-7.38474
51	982.298	1964.6	2946.89	3929.19	4911.49	1088.54	2177.08	2565.63	2467.42	2374.89	-501.835	-1003.67	-1335.85	-1535.34	-1385.03	-80.4334	-159.476	-233.881	-308.285	-382.689	595.847	1191.69	1787.54	2383.39	2979.24	496.786	993.573	1490.36	1987.15	2483.93		51	542.364	1092.34	1642.96	2193.59	2806.16	535.234	1070.47	1255.71	1184.55	1113.39	-229.49	-458.981	-603.644	-681.965	-729.222	-4.99398	-9.98796
52	1212.91	2425.83	3680.06	4948.88	6291.51	-49.9763	-877.39	-1589.98	-2273.76	-2949.35	18.3777	38.6174	69.6152	100.613	131.611	351.773	703.546	1055.32	1446.83	1898.3	603.949	1207.9	1811.85	2415.8	3019.75	1006.25	2087.56	3337.91	4588.26	5838.61		52	706.819	1413.64	2120.46	2827.28	3534.09	58.4497	-273.366	-547.772	-822.179	-1096.59	-102.868	-204.804	-301.362	-397.919	-494.477	272.864	545.728
53	717.938	1435.88	2153.81	2871.75	3589.69	304.039	660.331	1041.82	1423.31	1804.8	-140.822	-140.107	-139.391	-138.675	-137.96	-21.3086	-42.6172	-61.6863	-71.5939	-81.5014	456.527	913.054	1374.42	1836.71	2298.99	1417.67	2836.08	4257.55	5679.02	7100.5		53	186.377	372.754	630.917	1022.09	1413.26	0	0	68.0612	164.442	260.823	-238.293	-476.586	-714.88	-953.173	-1191.47	-0.828288	-1.65658
54	1192.36	2404.58	3632.25	4859.93	6087.61	778.89	1675.88	2572.87	3469.86	4413.94	-94.9074	-189.815	-284.722	-241.767	-179.047	-28.5337	-57.0674	-85.6011	-107.371	-117.991	1977.41	4084.61	6191.8	8318.43	10489.7	1388.47	2776.93	4165.4	5624.4	7095.53		54	593.306	1186.61	1779.92	2373.22	2966.53	688.255	1376.51	2064.76	2753.02	3441.27	140.761	281.522	535.715	827.49	1119.27	-1.01215	-2.0243
55	1015.86	2071.11	3336.84	4610.53	5884.21	815.46	1630.92	2446.38	3261.84	4077.3	-370.595	-578.132	-785.67	-855.35	-860.569	-16.2589	-32.5177	-48.7766	-65.0354	-81.2943	1549.81	3099.62	4649.43	6359.81	8425.54	1841.09	3743.35	5645.61	7553.25	9487.46		55	582.105	1164.21	1746.32	2328.42	2910.53	460.346	920.693	1381.04	1841.39	2301.73	140.283	280.565	420.848	630.058	871.5	-0.986677	-1.97335
56	1935.54	3871.08	5806.61	7692.56	9010.97	706.187	1412.37	2118.56	2824.75	3530.93	163.599	577.992	857.22	961.031	1064.84	-19.2123	-38.4246	-57.6369	-76.8493	-96.0616	2448.92	4897.84	7444.21	10160.7	13014.8	2878.19	5760.6	8707.77	11654.9	14602.1		56	902.185	1860.04	2973.17	4061.5	4886.09	388.493	776.986	1165.48	1553.97	1942.46	-6.67031	-13.3406	-20.0109	-26.6812	-33.3516	-0.624422	-1.24884
57	1096.49	1863.24	2788.64	3744.29	4721.12	664.016	1368.32	2222.21	3078.64	3935.07	747.109	1494.22	2241.33	2755.99	3296.38	-17.6676	-35.3352	-53.0028	-70.6704	-88.338	2548.11	5109.16	7413.55	9105.51	10797.5	1825.71	3717.77	5836.72	7958.48	10161.9		57	563.441	957.028	1350.62	1744.2	2239.38	369.001	809.412	1270.61	1731.81	2193	146.503	293.007	439.51	586.014	732.517	-0.308051	-0.616102
58	1013.36	2359.32	3824.57	5377.49	6967.48	803.324	1606.65	1724.33	1615.21	1511.19	800.251	1797.75	2795.25	3792.74	4790.24	-2.23649	-4.47298	-6.70948	-8.94597	-11.1825	2645.09	5290.19	7935.28	10580.4	13377.1	1606.61	3213.22	4819.83	6426.44	8033.05		58	577.389	1364.64	2151.89	2951	3787.72	900.388	1800.78	2358.34	2799.05	3239.76	151.777	324.735	674.378	1024.02	1373.66	-0.475106	-0.950212
59	1245.48	2490.96	3771.09	5168.05	6565.02	396.758	800.592	1236.88	1675.27	2113.66	239.453	508.256	894.947	1469.98	2082.6	-7.8002	-15.6004	-23.4006	-31.2008	-39.001	1425.8	2851.61	4406.23	5975.79	7557.73	1900.68	3801.35	5702.03	7602.7	9529.95		59	659.261	1318.52	1995.11	2730.11	3465.11	279.095	558.191	837.286	1116.38	1395.48	-113.844	-116.678	-119.512	-122.346	-125.18	-0.807515	-1.61503
60	1038.9	2077.81	3116.71	4155.62	5194.52	-141.744	-283.488	-425.232	-566.977	-708.721	-10.8499	-21.6998	-32.5497	-43.3996	-43.8573	-22.6132	-45.2264	-67.8395	-90.4527	-113.066	1327.33	2654.66	3914.23	5097.02	6279.8	1257.35	2514.69	3772.04	5029.39	6156.57		60	606.322	1212.64	1818.97	2425.29	3031.61	-16.8527	-33.7053	-50.558	-67.4107	-84.2634	-114.163	-228.327	-342.49	-456.653	-570.816	-2.06748	-4.13495
61	1560.73	3122.94	4453.72	5419.1	6417.17	884.425	1768.85	2663.49	3561.96	4465.85	-4.49386	124.096	303.763	483.431	663.098	-45.4696	-90.9393	-136.409	-181.879	-227.348	1567.25	3134.5	4701.75	6269	7952.94	3074.04	6148.08	9222.11	12296.9	15372.8		61	859.902	1720.55	2465.48	3027.7	3639.84	490.208	980.416	1470.62	1960.83	2451.04	-106.902	-139.115	-149.863	-160.611	-171.359	-4.87662	-9.75324
62	1681.05	3373.23	5099.67	6826.11	8552.54	779.269	1567.3	2356.06	3159.49	4026.85	-458.243	-907.132	-1076.91	-1112.19	-1147.48	-23.9762	-47.9525	-71.9287	-94.9501	-105.589	1229.23	2458.45	3760.32	5289.66	6826.72	1831.66	3922.77	6013.87	8104.98	10196.1		62	909.026	1818.05	2727.08	3636.1	4545.13	399.548	799.096	1198.64	1598.19	1997.74	146.066	292.133	438.199	584.266	803.923	-0.954789	-1.90958
63	1468.23	2936.47	4404.7	5872.94	7350.31	569.723	1139.45	1709.17	2085.57	1703.31	-292.668	-585.337	-792.563	-982.436	-1112.53	-23.4189	-46.8378	-70.2567	-93.6756	-117.095	1425.31	2850.61	4275.92	5828.64	7405.88	1634.33	3339.35	5096.96	6854.65	8612.33		63	861.758	1723.52	2585.27	3447.03	4308.79	286.806	573.612	860.418	1050.56	861.378	-191.893	-383.785	-575.678	-767.57	-959.463	-0.577124	-1.15425
64	1301.19	2607.88	3915.67	5251.71	6614.14	894.022	1889.68	2933.12	3976.57	5020.02	-475.566	-877.432	-1104.17	-1223.43	-1342.7	-21.6138	-43.2277	-64.8415	-86.4554	-108.069	1265.28	2530.55	3847.95	5305.07	6779.23	2598.73	5197.46	7663.33	9528.05	11392.8		64	839.616	1679.23	2518.85	3358.47	4198.08	193.5	417.583	654.515	891.447	1128.38	-497.684	-995.369	-1466.4	-1827.47	-2188.54	-0.688391	-1.37678
65	1007.42	2038.7	3077.73	4116.75	5155.78	774.123	1548.25	2322.37	3104.03	3896.73	-234.043	-468.085	-702.128	-936.171	-1170.21	-25.4072	-50.8144	-76.2215	-101.629	-127.036	895.669	1791.34	2687.01	3582.68	4478.34	1172.85	2444.34	3715.84	4987.33	6258.83		65	538.278	1076.56	1614.83	2153.11	2691.39	491.209	982.418	1473.63	1968.6	2469.1	-159.59	-279.263	-140.861	-2.45822	135.944	-3.21465	-6.4293
66	1328.73	2608.31	3364.47	4120.63	5030.08	1064.38	2287.42	3531.87	4801.89	5334.86	188.058	376.115	564.173	752.23	940.288	-52.1558	-104.312	-134.331	-160.311	-186.291	2071.51	4143.02	6214.54	8286.05	10357.6	2910.32	5504.21	8098.1	10748.6	13594.8		66	965.456	1906.34	2585.51	3264.68	3943.86	1014.16	2028.32	3042.48	4056.65	4702.29	252.015	504.03	756.045	1008.06	1260.07	-3.6873	-7.37459
67	2006.03	4012.07	6018.1	8024.13	10192.8	1141.97	2283.94	3425.91	4568.86	5714.33	312.447	624.895	937.342	1249.79	1562.24	-68.8621	-137.724	-206.586	-275.448	-344.31	2382.24	4764.48	7146.72	9402.41	11526.8	3524.94	7051.76	10604.6	14303.1	18001.5		67	999.352	1998.7	2998.06	3997.41	4996.76	591.95	1183.9	1775.85	2367.8	2959.75	-72.2981	-144.596	-216.894	-289.192	-361.49	-8.83984	-17.6797
68	1994.51	3993.17	5991.83	8070.86	10303.2	576.405	1152.81	1293.7	1043.1	792.503	396.886	793.772	1190.66	1587.54	1984.43	-142.436	-284.872	-427.308	-569.744	-712.18	2238.11	4476.21	6714.32	8952.42	11190.5	2809.04	5856.22	8904.86	11953.5	15002.1		68	832.611	1665.22	2692.77	3761.16	4888.31	409.634	819.268	1011.15	1007.28	1003.41	0	0	0	0	0	-3.83404	-7.66808
69	1769.65	3668.47	5570.22	7471.98	9373.73	417.126	955.029	1492.93	2030.83	2568.74	-30.0428	-60.0856	-90.1285	-120.171	-150.214	-43.0721	-86.1443	-129.216	-172.289	-215.361	1695.8	3391.6	5136.74	6989.05	8841.36	3931.74	7821.17	10852.3	13883.5	16914.7		69	932.605	1927.38	2923.63	3930.67	4997.48	308.775	617.549	926.324	1235.1	1562.47	93.7368	187.474	281.21	374.947	468.684	-1.84386	-3.68773
70	1443.75	2887.5	4551.84	6219.62	7887.4	648.852	1303.39	1963.13	2622.87	3282.6	-817.547	-1546.86	-2276.18	-3005.5	-3706.8	-27.2175	-54.4349	-81.6524	-106.708	-131.047	2281.83	3876.21	5224.06	6571.9	7919.75	3038.34	5229.42	6659.47	8089.52	9519.57		70	766.169	1532.34	2298.51	3064.68	3830.85	366.393	732.787	1099.18	1465.57	1831.97	-233.176	-466.352	-699.528	-932.704	-1165.88	-2.42505	-4.8501
71	1463.09	2986.51	4509.93	6033.35	7556.77	286.184	572.369	908.864	1254.11	1599.35	-303.654	-607.308	-910.962	-1214.62	-1518.27	-49.2334	-98.4669	-147.7	-196.934	-246.167	2059.98	4119.97	6179.95	8239.94	10299.9	1499.31	2998.62	4405.36	5630.51	6855.66		71	783.734	1597.63	2411.53	3225.43	4039.32	157.912	315.825	473.737	631.649	789.562	-179.149	-358.297	-537.446	-716.594	-895.743	0	0
72	960.235	1920.47	2880.7	3947.75	5125.03	280.987	575.355	892.578	1209.8	1527.02	223.922	447.844	671.766	895.688	1119.61	-46.7362	-93.4724	-140.209	-186.945	-233.681	1712.31	3424.61	5136.92	6912.94	8698.75	2437.26	4968.98	7500.7	10032.4	12134.7		72	489.348	978.696	1468.04	1986.91	2661.58	184.726	369.451	554.177	738.903	923.629	122.36	244.719	367.079	489.438	611.798	-1.5303	-3.06061
73	613.215	1291.24	2103.52	3141.82	4283.25	618.965	1243.47	1867.97	2680.19	3606.49	65.3045	130.609	195.913	261.218	326.522	-38.2103	-76.4206	-114.631	-152.841	-191.051	1062.81	2125.61	3188.42	4251.22	5346.71	2033.41	4066.82	6100.23	8162.16	10297.9		73	439.769	879.539	1319.31	1955.37	2642.65	444.533	889.066	1333.6	1778.13	2222.67	-46.3442	-92.6883	-139.032	-185.377	-231.721	-13.1941	-26.3882
74	1370.94	2741.88	4112.82	5483.77	6854.71	724.845	1449.69	2174.54	2899.38	3660.76	-65.611	-131.222	-196.833	-262.444	-328.055	-66.6506	-133.301	-199.952	-266.602	-333.253	1490.57	3144.39	4798.21	6452.03	8105.86	2095.34	4190.68	6374.9	8594.36	10813.8		74	838.188	1676.38	2514.56	3352.75	4190.94	331.548	663.096	994.644	1326.19	1657.74	-145.216	-290.431	-435.647	-580.863	-726.079	-4.87049	-9.74098
75	1167.87	2374.2	3612.68	4851.16	6154.49	-58.5733	-105.881	-143.462	-181.043	-218.624	144.172	288.344	432.515	576.687	720.859	-44.5358	-89.0375	-133.539	-178.041	-222.543	1224.16	2448.33	3672.49	4789.83	5553.02	2143.74	4287.48	6431.22	8574.96	10718.7		75	644.017	1289.54	1935.73	2679.37	3466.1	180.431	366.495	557.422	748.349	939.276	70.0477	140.095	210.143	280.191	350.239	-0.0170814	-0.0170814
76	355.154	710.308	1065.46	1420.62	1775.77	-9.85733	-13.048	5.09218	26.3874	47.6826	-123.377	-246.754	-370.131	-493.507	-616.884	-45.1857	-90.3714	-135.557	-180.743	-225.928	1558.45	3076.41	4099.52	5139.22	6246.36	1704.41	3408.82	5113.24	6631.59	8076		76	180.782	361.564	542.346	723.128	903.91	45.2705	90.541	139.288	189.612	239.937	-187.744	-375.487	-563.231	-750.975	-938.718	0	0
77	750.384	1547.68	2346.65	3145.63	3960.64	115.389	232.931	375.824	546.538	738.024	-192.585	-385.171	-326.007	-192.308	-58.6098	-61.2167	-122.433	-183.65	-244.867	-306.084	1231.25	2462.54	3700.1	4937.66	6175.22	2705.73	5418.42	8131.11	10868.5	13635.4		77	331.014	662.35	994.53	1390.95	1841.99	182.937	365.874	548.811	731.748	914.685	-171.02	-342.039	-387.184	-320.198	-197.531	-4.04502	-8.09004
78	518.771	1046.88	1845.65	2670.39	3495.14	671.249	1371.78	2072.32	2772.85	3473.38	-108.501	-217.002	-325.503	-434.004	-542.505	-47.1908	-94.3816	-141.572	-188.763	-235.954	1123.64	2319.25	3681.94	5044.62	6407.3	1836.73	3591.15	5275.68	6960.21	8644.75		78	296.223	632.268	968.313	1304.36	1640.4	264.765	544.171	823.578	1102.98	1399.79	-130.866	-261.732	-392.598	-523.464	-654.33	-10.7441	-21.4882
79	468.774	937.548	1406.32	1875.1	2343.87	143.465	307.212	522.151	930.726	1341.96	-315.137	-630.274	-945.411	-1260.55	-1575.69	-44.5168	-89.0337	-121.864	-149.896	-177.927	425.932	851.864	1277.8	1764.45	2362.34	658.587	1317.17	1975.76	2634.35	3292.94		79	216.527	433.054	649.581	866.108	1082.63	293.949	587.898	881.847	1175.8	1469.75	0	0	0	0	0	0	0
80	333.989	667.978	1001.97	1335.96	1669.95	252.236	546.539	894.859	1243.18	1605.21	-22.0833	-44.1666	-66.2499	5.30051	120.14	-63.9841	-127.968	-191.952	-255.936	-319.92	1337.67	2625.88	3762.24	4898.59	6082.53	694.846	1389.69	2084.54	2779.38	3474.23		80	131.064	262.127	393.191	524.254	655.318	256.35	512.7	769.05	1025.4	1281.75	103.413	206.826	310.239	413.651	517.064	-6.11958	-12.2392
81	320.364	643.723	974.313	1304.9	1635.49	994.581	1989.16	2983.74	3978.32	4986.24	-613.332	-1226.66	-1782.62	-2591.66	-3485.49	-58.233	-116.466	-174.699	-232.932	-291.165	932.162	1944.67	3036.68	4128.68	5220.69	720.697	1441.39	2179.95	2929.06	3678.17		81	197.153	402.929	619.875	836.821	1053.77	509.478	1018.96	1528.44	2037.91	2554.06	-412.808	-825.616	-1238.42	-1651.23	-2064.04	-7.92764	-15.8553
82	1190.91	2381.83	3629.48	4880.04	6144.38	749.26	1499.57	2281.99	3169.33	4191.62	-15.5232	-31.0463	-46.5695	-62.0927	-77.6159	-118.198	-236.395	-351.994	-422.243	-489.101	680.199	1360.4	2040.6	2790.33	3575.39	2167.21	4334.43	6505.71	8767.45	11064.8		82	689.982	1379.96	2069.95	2759.93	3449.91	661.864	1323.73	1985.59	2647.46	3309.32	-162.186	-324.372	-486.559	-648.745	-810.931	-21.9465	-43.8929
83	1441.53	2883.05	4324.58	5766.1	7207.63	582.841	1165.68	1813.72	2524.4	3353.37	-386.431	-772.861	-1159.29	-1545.72	-1863.36	-47.3173	-94.6346	-141.952	-189.269	-236.587	1107.49	2214.99	3322.48	4429.98	5537.47	1601.33	3272.95	5035.79	6910.55	8823.87		83	870.436	1740.87	2611.31	3481.75	4352.18	395.2	790.4	1185.6	1581.93	2037.41	-27.499	-54.998	-82.497	-109.996	-137.495	-11.8736	-23.7472
84	183.738	367.476	551.214	734.952	918.69	-213.957	-427.914	-641.872	-855.829	-1069.79	-170.156	-340.312	-510.468	-680.624	-850.78	-56.5485	-108.906	-146.154	-183.402	-220.65	1400.86	2534.99	3669.13	4803.26	5937.39	703.461	1423.49	2215.03	3082.41	4025.44		84	108.859	217.718	329.334	441.727	554.119	64.8145	129.629	194.443	259.258	324.072	-34.4374	-68.8748	-103.312	-137.75	-172.187	-18.226	-36.4521
85	1079.16	2158.32	3237.48	4316.64	5395.79	556.891	1114.64	1672.39	2236.51	2820.62	15.4242	30.8484	46.2727	61.6969	77.1211	-1.02284	-2.04567	-3.06851	-4.09134	-5.11418	1089.27	2178.98	3276.45	4376.53	5476.62	1311.57	2623.15	3934.72	5246.3	6557.87		85	593.362	1196.82	1840.43	2510.31	3185.84	313.404	627.654	941.905	1256.15	1570.4	-120.652	-241.304	-320.107	-359.9	-399.693	0	0
86	1203.76	2407.51	3661.5	4917.88	6174.25	636.941	1273.88	1910.82	2547.76	3184.7	-91.0631	-182.126	-273.189	-362.812	-439.449	-101.473	-202.947	-304.42	-405.893	-507.367	889.64	1711.11	2538.22	3421.48	4251.22	2240.81	4481.63	6735.85	8994.65	10988.7		86	614.946	1229.89	1869.95	2511.21	3152.46	576.234	1152.47	1728.7	2304.94	2881.17	-132.011	-264.023	-396.034	-528.045	-660.056	-4.2945	-8.58901
87	601.07	1204.34	1959.11	2713.88	3468.66	1141.75	2283.51	3425.26	4567.02	5786.2	-231.245	-462.489	-693.734	-924.978	-1156.22	-52.2204	-104.441	-156.661	-208.882	-261.102	2567.49	4541.67	6326.19	8137.83	9949.46	1628.12	3332.97	5037.81	6742.66	8447.5		87	485.747	972.594	1535.19	2097.79	2660.39	556.346	1112.69	1669.04	2225.38	2781.73	-157.272	-314.543	-471.815	-629.087	-786.359	-10.2271	-20.4541
88	1288.11	2600.85	3913.59	5226.33	6539.07	-408.727	-814.913	-1221.1	-1627.28	-2028.12	-143.534	-287.069	-430.603	-574.138	-717.672	-17.5344	-35.0688	-52.6031	-70.1375	-87.6719	989.552	1979.1	3027.05	4124.68	5222.32	651.09	1478.47	2422.75	3377.31	4331.88		88	678.781	1357.56	2036.34	2715.12	3393.91	-37.5335	-75.0669	-112.6	-150.134	-187.667	-0.00140937	-0.00281874	-0.00422811	-0.00563748	-0.00704685	-6.77517	-13.5503
89	734.159	1471.04	2207.91	2944.79	3758.76	206.193	421.568	636.944	852.319	1067.8	-476.348	-952.695	-1429.04	-1905.39	-2381.74	-12.8274	-25.6547	-38.4821	-51.3094	-64.1368	1223.84	2480.43	3737.02	4993.6	6251.98	993.131	2091.82	3223.43	4362.94	5503.83		89	217.215	512.754	883.154	1253.56	1714.37	193.743	387.486	581.228	774.971	968.714	-384.234	-768.469	-1152.7	-1536.94	-1921.17	-5.27155	-10.5431
90	180.9	361.8	556.059	756.545	957.031	-170.538	-74.5427	21.4523	386.253	909.945	-1015.72	-2031.44	-3047.15	-4062.87	-5078.59	-2.4804	-4.96079	-7.44119	-9.92158	-12.402	972.492	1944.98	2917.48	3889.97	4758.63	972.533	1945.07	2917.6	3890.13	4862.66		90	183.92	367.841	555.895	758.544	961.192	114.989	353.027	622.676	929.193	1265.1	-425.516	-851.032	-1276.55	-1702.06	-2127.58	-0.0500813	-0.100163
91	807.951	1615.9	2423.85	3231.8	4039.75	425.092	850.184	1340.13	1856.52	2372.91	-1575.43	-2828.69	-4081.96	-5335.22	-6296.32	-43.1056	-86.2112	-129.317	-172.422	-215.528	433.613	867.227	1300.84	1734.45	2168.07	253.986	507.973	761.959	1015.95	1269.93		91	520.703	1041.41	1562.11	2082.81	2603.52	359.385	718.77	1078.15	1437.54	1796.92	-556.611	-1113.22	-1669.83	-2226.45	-2636.97	-20.113	-40.226
92	962.701	1925.4	2888.1	3854.35	4889.85	-358.876	-717.753	-1073.92	-1402.71	-1717.11	-27.7053	-55.4106	-83.1159	-110.821	-138.527	-441.502	-883.004	-1324.51	-1766.01	-2170.6	694.969	1389.94	2156.67	3006.45	3856.23	2301.57	4641.95	7237.16	9840.07	11921.2		92	531.543	1082.94	1660.61	2279.24	2919.51	211.45	422.901	634.351	845.802	1057.25	-60.9345	-121.869	-182.804	-243.738	-304.673	-20.0039	-40.0078
93	943.916	1952.74	3052.04	4202.88	5556.43	459.836	1187.76	1915.68	2645.31	3375.55	19.4728	38.9456	58.4184	77.8912	97.364	-353.887	-518.111	-626.609	-735.107	-843.605	2037.91	3326.07	4516.19	5827.44	7567.56	1550.17	3104.67	4713.27	6848.22	9105.83		93	530.05	1060.1	1642.58	2277.49	3061.08	460.174	920.348	1380.52	1840.7	2300.87	53.1894	106.379	159.568	212.758	265.947	-7.68909	-15.3782
94	1569.05	3178.87	4903	6639.25	8375.51	856.354	1739.54	2622.74	3505.93	4389.12	-19.53	-39.06	64.2629	185.079	305.894	-642.094	-1284.19	-1926.28	-2568.38	-3210.47	2451.98	4903.96	7355.95	9850.78	12348.7	2102.32	4220.01	6337.69	8455.38	9908.05		94	826.23	1679.13	2876.12	4080.74	5285.37	534.51	1069.02	1603.53	2138.04	2672.55	-161.164	-322.327	-483.491	-644.655	-805.819	-26.5363	-53.0725
95	1327.22	2654.45	3981.67	5308.9	6636.12	-420.737	-841.474	-1262.21	-1682.95	-1856.25	-346.55	-693.101	-1039.65	-1386.2	-1732.75	-188.687	-377.375	-566.062	-754.75	-943.437	1715.42	3430.83	5165.1	6956.29	8747.47	3296.93	6623.16	9971.01	13398.7	16865.1		95	797.785	1726.41	2655.04	3583.67	4512.3	77.3385	154.677	232.015	309.354	460.618	-173.796	-347.593	-521.389	-695.185	-868.982	-35.6663	-71.3325
96	1667.28	3334.56	5001.84	6669.11	8336.39	156.254	465.277	897.689	1330.1	1762.51	-388.181	-776.363	-1164.54	-1552.73	-1940.91	-262.873	-525.747	-788.62	-1051.49	-1229.69	1758.05	3516.11	5274.16	7032.22	8790.27	2136.13	4331.81	6586.98	9049.67	11532.2		96	1125.32	2250.64	3375.96	4501.28	5626.6	300.427	636.585	980.917	1325.25	1669.58	-130.906	-261.812	-392.719	-523.625	-654.531	-48.1449	-86.4945
97	1471.3	3100.92	4730.55	6360.18	7989.8	-139.92	-264.69	-301.921	-125.06	63.2419	-594.225	-1188.45	-1782.68	-2278.35	-2753.23	-170.38	-340.761	-511.141	-681.522	-851.902	1428.41	2856.81	4285.22	5713.62	7214.04	1691.83	3650.59	6047.09	8492.19	10937.3		97	1018.81	2037.63	3056.44	4075.26	5094.07	222.452	461.981	743.858	1025.74	1325.62	-236.753	-473.506	-710.259	-947.013	-1183.77	-10.9198	-21.8396
98	1646.48	3513.05	5587.19	7701.48	9862.93	540.414	1080.83	1621.24	2161.65	2711.15	183.696	367.392	551.088	734.784	918.479	-26.1975	-52.3949	-78.5924	-104.79	-130.987	1730.81	2922.26	4084.06	5506.53	6929	3904.75	7809.5	11738.9	15687	19244.9		98	865.604	1731.21	2597.67	3513.05	4687.47	443.129	886.258	1330.25	1828.2	2333.75	0	0	0	0	0	-0.610388	-1.22078
99	1669.08	3521.71	5531.4	7549.28	9111.88	537.963	1075.93	1613.89	2165.82	2724.5	-247.511	-495.023	-742.534	-990.046	-1237.56	-34.0225	-68.0449	-102.067	-136.09	-170.112	2164.24	4517.71	6948.63	9379.56	11641.3	4129.95	8259.91	11445.2	14553.6	17676.1		99	918.433	1836.87	2798.65	3980.96	4935.62	471.894	943.787	1415.68	1887.57	2359.47	-37.8977	-75.7953	-113.693	-151.591	-189.488	-10.1138	-20.2276
100	1424.03	2848.05	4272.08	5704.86	7344.71	277.55	748.941	1237.94	1726.94	2215.93	72.7477	145.495	218.243	290.991	363.738	-25.6517	-51.3034	-76.9551	-102.607	-128.258	1900.98	3878.5	5873.45	7724.07	9468.31	3726.15	7509.21	11292.3	15118.3	18955.1		100	625.431	1302.11	2113.05	2959.15	3871.96	390.836	781.672	1172.51	1563.34	1954.18	-33.7708	-67.5415	-101.312	-135.083	-168.854	-5.94082	-11.8816
101	1630.92	3261.84	4892.77	6523.69	8204.89	543.38	1089.02	1634.67	2180.31	2725.96	-36.4316	-72.8631	-109.295	-145.726	-163.892	-122.105	-244.209	-366.314	-435.499	-461.206	2129.32	3901.66	5638.25	7186.54	8734.82	3659.73	7353.43	10937.2	13833.7	16730.2		101	1172.59	2345.19	3517.78	4690.38	5862.97	319.502	639.004	958.505	1278.01	1597.51	39.9186	79.8372	119.756	159.674	199.593	-0.157046	-0.314093
102	1456.92	2913.84	4370.75	5827.67	7284.59	228.531	493.669	758.806	1023.94	1300.08	249.952	499.903	749.855	999.806	1249.76	-58.4037	-116.807	-175.211	-233.615	-292.018	1198.11	2396.22	3594.33	4855.72	6119.85	1587.98	2797.07	3921.7	5163.67	6525.27		102	633.936	1267.87	1909.69	2811.51	3788.97	162.764	325.528	488.292	651.057	813.821	-130.086	-260.173	-390.259	-520.346	-650.432	0	0
103	637.369	1274.74	1912.11	2549.48	3186.85	1235.8	2471.6	3722.79	4992.79	5759.12	-14.3006	-21.4482	43.1674	107.783	172.399	-24.227	-48.4539	-72.6809	-96.9079	-121.135	1620.17	3339.15	5061.64	6784.13	8506.62	1836.66	3673.31	5509.97	7369.68	9276.91		103	363.574	727.148	1090.72	1454.3	1817.87	789.304	1578.61	2367.91	3157.22	3694.69	-24.0198	-48.0396	-72.0594	-96.0792	-120.099	-0.00163545	-0.0032709
104	1105.7	2225.01	3344.31	4463.62	5582.93	460.849	965.866	1476.29	2012.02	2551.69	151.742	303.483	455.225	606.967	758.709	-45.3609	-90.7218	-136.083	-181.444	-226.805	1563.94	3297.95	5159.63	7021.31	8821.42	982.112	1964.22	2946.34	3928.45	4910.56		104	445.246	950.632	1541.86	2133.1	2724.33	236.346	492.358	750.983	1010	1322.98	79.6566	159.313	238.97	318.626	398.283	-16.4302	-32.8605
105	754.431	1535.46	2316.49	3097.52	3878.55	-35.6836	-71.3671	-107.051	-142.734	-132.406	-104.096	-208.192	-312.289	-416.385	-520.481	-26.1618	-52.3237	-78.4855	-104.647	-130.809	1053.77	2156.67	3259.57	4185.42	5090.55	1100.41	2200.81	3301.22	4401.62	5502.03		105	577.737	1155.47	1733.21	2310.95	2888.68	313.147	626.294	939.441	1259.13	1605.1	-89.3085	-178.617	-267.925	-357.234	-446.542	-2.95826	-5.91653
106	648.739	1297.48	1951.62	2609.78	3267.93	-722.715	-1445.43	-1998.94	-2435.87	-2854.1	-795.838	-1591.68	-2387.51	-3183.35	-3945.91	-97.0167	-194.033	-291.05	-388.067	-485.084	542.475	1084.95	1627.43	2169.9	2712.38	1118.69	2242.56	3406.44	4570.33	5743.36		106	428.132	856.265	1284.4	1712.53	2140.66	-14.177	-28.354	-42.531	-56.7079	-61.532	-352.797	-606.375	-720.182	-833.988	-947.795	-7.7008	-15.4016
107	704.203	1408.41	2144.48	2940.12	3770.82	-116.222	-232.443	-318.393	-388.758	-459.122	-472.793	-945.586	-1418.38	-1887.64	-2314.78	-116.989	-233.977	-350.966	-467.955	-584.943	628.024	1256.05	1884.07	2512.1	3140.12	355.93	711.861	1069.56	1475.13	1880.71		107	472.63	945.259	1417.89	1910.03	2463.63	210.353	420.705	631.058	841.411	1051.76	-207.493	-414.986	-622.479	-829.972	-1037.47	-0.370793	-0.741586
108	999.938	1999.88	2999.81	3999.75	4999.69	795.029	1590.06	2385.09	3180.12	3975.14	-218.954	-437.908	-656.862	-875.816	-1094.77	-30.4397	-60.8794	-91.3191	-119.035	-140.688	1132.05	2264.11	3396.16	4528.22	5660.27	1920.4	3840.81	5761.21	7681.62	9826.43		108	482.738	965.475	1584.44	2338.12	3091.8	419.672	839.345	1259.02	1678.69	2098.36	0	0	0	0	0	-0.493445	-0.986891
109	830.65	1661.3	2491.95	3322.6	4153.25	499.928	999.855	1054.36	554.201	57.5458	144.439	288.879	433.318	577.757	722.197	-37.2288	-74.4576	-111.686	-148.915	-186.144	1285.35	2570.7	3856.05	5141.4	6426.74	1130.85	2302.01	3481.18	4728.96	6157.54		109	574.172	1148.34	1722.52	2296.69	2870.86	518.949	1037.9	1334.13	1353.04	1371.95	-151.736	-248.735	-324.88	-401.025	-477.17	-1.05951	-2.11902
110	924.1	1848.2	2772.3	3696.4	4620.5	795.026	1590.05	2385.08	3180.11	3975.13	-760.357	-1481.23	-2104.79	-2728.35	-3351.91	-66.1291	-132.258	-198.387	-264.516	-320.543	925.811	1917.65	2916.65	3915.66	4914.66	722.604	1643.83	2565.06	3527.14	4696.05		110	556.072	1112.14	1668.21	2224.29	2780.36	864.679	1729.36	2594.04	3458.71	4323.39	-377.629	-735.514	-1044.74	-1353.97	-1663.2	-5.28296	-10.5659
111	1283.23	2618.19	4073.75	5537.27	7288.41	851.894	1720.33	2602.24	3488.87	4398.81	59.1599	118.32	177.48	236.64	295.8	-74.3405	-148.041	-198.818	-249.595	-300.372	1688.29	3376.57	5064.86	6753.71	8559.22	2639.61	5391.98	8414.72	11562.2	14995.9		111	919.145	1855.73	2792.31	3728.89	4753.26	448.794	897.588	1346.38	1811.87	2315.18	-42.7908	-85.5815	-128.372	-171.163	-213.954	-16.1659	-32.3318
112	627.419	1254.84	1882.26	2509.68	3137.09	353.341	706.681	910.846	1044.17	1208.64	105.417	210.834	316.251	421.668	527.085	-67.7868	-135.574	-203.36	-271.147	-338.934	1996.14	3992.4	5999.84	8066.33	10132.8	1836.76	3673.52	5525.73	7404.91	9284.08		112	365.848	731.696	1097.54	1523.84	2057.42	432.483	864.967	1298.99	1760.59	2222.2	168.017	336.033	504.05	672.067	840.084	-21.6634	-43.3268
113	852.253	1704.51	2556.76	3499.93	4446.14	539.162	1260.98	2353.87	3446.77	4539.67	-503.633	-1007.27	-1478.01	-1744.62	-2042.95	-74.8254	-149.651	-211.71	-271.807	-331.904	1575.34	3191.5	4913.06	6634.61	8356.17	2537.65	5111.01	7723.19	10359.8	13277.9		113	468.553	937.107	1405.66	1919.67	2435.21	505.203	1010.41	1558.91	2137.24	2715.57	-265.415	-530.83	-779.798	-926.706	-1073.61	-17.3607	-34.7215
114	1253.76	2547.5	3841.23	5268.61	6713.62	126.604	344.952	566.477	795.975	1025.47	66.0729	132.146	198.219	264.292	330.364	-101.779	-203.558	-305.337	-407.116	-482.05	2617.01	5234.02	7851.03	10083.9	12073.1	2195.11	4402.61	6646.41	8891.43	11136.4		114	1039.63	2102.62	3165.61	4228.6	5291.58	317.078	634.157	951.235	1268.31	1585.39	-3.21352	-6.42705	-9.64057	-12.8541	-16.0676	-3.28603	-6.57205
115	655.96	1311.92	1967.88	2623.84	3279.8	313.683	627.367	941.05	1254.73	1641.53	-248.405	-496.809	-745.214	-993.619	-1242.02	-300.509	-601.017	-901.526	-1202.03	-1502.54	2333.4	4393.48	6009.32	7625.16	9337.43	1582.64	3229.2	4882.07	6534.94	8187.81		115	526.62	1053.24	1579.86	2106.48	2633.1	206.538	413.077	619.615	826.153	1068.29	-154.474	-308.947	-439.341	-524.491	-609.641	-65.4077	-130.815
116	851.324	1788.24	2759.31	3730.38	4730.21	41.7413	89.9783	143.974	420.7	782.021	-622.565	-1245.13	-1812.36	-2353.45	-2894.53	-205.683	-382.241	-509.794	-637.075	-762.985	1441.27	2882.53	4524.07	6218.48	7604.12	2089.12	4180.41	6271.7	8364.15	10478.3		116	426.939	853.878	1390.12	1963.84	2551.94	301.025	602.05	903.075	1204.1	1505.12	-326.054	-652.108	-974.384	-1266.46	-1558.53	-7.55249	-15.105
117	1034.68	2069.35	3104.03	4138.71	5173.39	602.919	1226.72	1881.55	2536.39	3191.22	-347.424	-546.679	-737.439	-928.2	-1065.19	-38.2417	-72.9482	-99.8615	-126.775	-153.688	1149.87	2299.74	3510.14	4792.07	5991.2	1760.9	3521.8	5282.7	7043.6	8804.5		117	618.852	1237.7	1856.56	2475.41	3094.26	498.193	1005.43	1528.18	2050.94	2594.67	-253.74	-433.395	-608.803	-784.21	-959.618	-2.49097	-4.98195
118	690.098	1425.46	2160.83	2906.57	3703.83	-187.608	-400.552	-613.496	-826.44	-1039.38	-321.115	-642.23	-963.344	-1284.46	-1605.57	-62.7193	-125.439	-174.599	-213.877	-253.156	2139.5	4278.99	6528.65	8012.31	9460.64	1506.31	3018.9	4552.56	6086.21	7619.86		118	358.888	762.421	1165.96	1569.49	1995.31	188.85	362.773	536.696	710.619	884.541	-289.087	-578.173	-867.26	-1156.35	-1445.43	-3.33717	-6.67435
119	883.418	1766.84	2663.64	3600.77	4537.91	-26.4675	-52.9349	-44.8185	-10.4191	59.232	-497.831	-995.663	-1493.49	-1991.33	-2489.16	-37.1473	-74.2946	-107.608	-123.434	-139.261	2110.24	3727.47	5105.74	6504.89	8022.32	1847.52	3695.04	5542.55	7390.07	8900.08		119	529.5	1059	1588.5	2118	2647.5	240.981	481.961	722.942	970.055	1234.79	-187.583	-328.2	-468.817	-609.434	-750.051	-3.34249	-6.68497
120	663.966	1327.93	1991.9	2655.86	3322.48	481.435	962.87	1539.75	2221.89	2904.02	-114.916	-229.833	-234.796	-224.078	-210.811	-38.1964	-76.3929	-114.589	-149.084	-172.347	928.97	1882.67	2836.37	3873.13	4937.02	691.154	1382.31	2073.46	2764.62	3455.77		120	315.74	659.203	1002.67	1346.13	1689.59	348.077	702.352	1056.63	1410.9	1765.18	-159.166	-318.332	-422.52	-518.869	-615.218	-10.5	-21
121	533.809	1067.62	1601.43	2135.23	2669.04	496.671	993.343	1503.98	2024.81	2545.65	-106.006	-181.163	-250.411	-319.659	-375.167	-179.656	-319.03	-364.813	-410.597	-456.381	310.159	620.318	930.477	1240.64	1550.8	537.745	1075.49	1613.23	2150.98	2688.72		121	348.893	697.786	1046.68	1395.57	1744.47	493.512	987.023	1480.53	1974.05	2467.56	-148.731	-297.463	-446.194	-594.925	-741.564	-2.71396	-5.42793
122	1314.36	2628.71	3943.07	5257.43	6571.79	263.206	526.412	789.617	1052.82	1325.88	-47.5247	-95.0494	-142.574	-190.099	-237.624	-259.648	-519.296	-756.549	-982.96	-1209.37	1307.16	2671.59	4036.01	5400.44	6764.87	2062.84	4234.02	6477.67	8726.73	10980.6		122	827.982	1655.96	2483.95	3311.93	4139.91	554.859	1109.72	1664.58	2219.44	2774.3	141.956	283.912	425.868	567.825	709.781	-63.7429	-127.486
123	405.064	940.269	1820.77	2899.56	3978.35	396.586	889.876	1383.17	1876.45	2505.07	5.1514	10.3028	15.4542	20.6056	25.757	-238.829	-477.658	-716.488	-955.317	-1194.15	2261.47	4409.14	6070.53	7731.92	9608.27	1789.57	3703.57	5951.11	7549.61	7987.92		123	570.698	1141.4	1780.03	2455.12	3130.2	559.409	1118.82	1678.23	2237.64	2797.05	-129.756	-259.511	-389.267	-519.022	-648.778	-2.31922	-4.63844
124	1250.01	2500.03	3750.04	5137.42	6526.55	14.6202	29.2404	43.8606	58.4808	73.101	-172.503	-345.006	-517.509	-672.563	-772.092	-211.258	-409.806	-608.354	-806.902	-1005.45	3051.28	6028.57	8497.01	10965.4	13433.9	638.974	1585.16	2555.11	3569.14	4652.87		124	628.243	1256.49	1884.73	2512.97	3141.21	70.5805	141.161	211.742	282.322	352.903	-86.7093	-155.711	-224.712	-293.713	-362.715	-3.62057	-7.24113
125	709.856	1419.71	2129.57	2839.42	3549.28	-341.413	-682.827	-1013.43	-1277.72	-1407.58	-306.052	-612.105	-918.157	-1224.21	-1530.26	-152.663	-305.327	-457.99	-610.654	-763.317	1517.86	3038.63	4559.41	6460.32	8266.33	1847.42	3822.69	6077.94	8556.68	11076		125	695.63	1391.26	2086.89	2782.52	3478.15	448.599	897.534	1346.47	1795.4	2244.34	0	0	0	0	0	-29.4743	-58.9486
126	1342.32	2684.63	4026.95	5379.74	6741.76	427.121	854.243	1281.36	1708.49	2135.61	-154.408	-308.816	-463.225	-617.633	-772.041	-112.857	-225.714	-338.57	-451.427	-564.284	1297.77	2616.61	3990.35	5234.3	6464.7	2705	5428.71	8291.12	11205	14118.8		126	949.398	1898.8	2848.19	3797.59	4746.99	385.77	771.539	1157.31	1543.08	1928.85	-81.9671	-163.934	-245.901	-327.868	-342.67	-26.7226	-53.4452
127	1139.61	2286.54	3499.49	4717.86	5942.44	64.439	128.878	193.716	286.325	378.934	-1008.57	-2017.14	-3025.71	-4034.28	-5042.85	-309.509	-619.018	-713.315	-803.037	-892.759	1041.33	2082.65	3123.98	4165.3	5206.63	1460.5	2967.91	4541.43	6114.95	7688.47		127	683.366	1366.73	2083.11	2802.19	3524.38	67.1924	134.385	201.577	268.77	335.962	-380.705	-761.41	-1142.11	-1407.44	-1587.31	-7.56691	-15.1338
128	895.699	1794.56	2749.45	3751.32	4758.46	336.064	690.567	1078.77	1466.96	1855.16	86.1947	172.389	258.584	344.779	430.974	-93.558	-187.116	-274.697	-308.572	-342.446	620.007	1240.01	1866.47	2483.12	2997.68	1099.72	2368.69	3641.64	4914.58	6187.53		128	565.048	1130.1	1695.14	2260.19	2825.24	211.723	423.446	635.169	846.892	1058.62	-15.2943	-30.5886	-45.8829	-61.1772	-76.4715	-10.9325	-21.8649
129	520.196	1129.68	1745.48	2361.28	2977.08	60.6634	121.327	283.731	467.455	685.211	-959.855	-1919.71	-2879.56	-3839.42	-4696.75	-110.731	-205.325	-299.918	-394.511	-489.104	1117.4	2234.79	3352.19	4428.25	5372.9	1598.31	3212.17	4839.73	6488.07	8136.42		129	359.08	759.822	1163.72	1567.62	1971.52	180.42	360.841	545.047	736.284	927.522	-166.124	-332.247	-498.371	-664.494	-830.618	-30.9591	-61.9182
130	469.198	938.397	1407.6	1876.79	2345.99	89.5651	179.13	268.695	358.26	447.825	-583.682	-1141.38	-1659.74	-2109.22	-2365.51	-45.9037	-91.8073	-137.711	-183.615	-229.518	1103.82	2212.49	3340.47	4571.95	5803.43	1842.79	3749.66	5681.95	7666.12	9667.25		130	324.965	649.93	974.896	1299.86	1624.83	357.175	714.351	1071.53	1428.7	1785.88	-218.579	-437.157	-655.736	-874.315	-1092.89	-3.72728	-7.45455
131	709.16	1418.32	2127.48	2836.64	3545.8	365.935	731.87	1097.81	1482.56	1888.67	26.2493	52.4986	78.7479	104.997	131.247	-58.8774	-115.881	-172.884	-229.887	-286.89	472.455	944.909	1417.36	1905.73	2418.12	1188.14	2376.28	3564.43	4752.57	5940.71		131	294.972	599.254	977.607	1355.96	1734.31	277.593	555.186	832.779	1119.78	1417.46	-188.971	-377.943	-566.914	-755.886	-944.857	-5.35007	-10.7001
132	475.203	953.639	1432.08	1910.51	2388.95	396.249	792.498	1188.75	1585	1981.25	-769.819	-1539.64	-2309.46	-3020.96	-3595.19	-12.2056	-24.4112	-36.6168	-48.8224	-61.028	516.889	1055.9	1594.91	2133.93	2672.94	718.066	1436.13	2154.2	2872.26	3590.33		132	268.742	537.485	806.227	1074.97	1343.71	244.897	489.794	734.69	979.587	1224.48	-297.227	-594.454	-891.682	-1159.75	-1359.18	-3.34566	-6.69132
133	634.219	1268.44	1774.96	2129.89	2484.82	471.195	951.702	1439.87	1928.04	2416.2	-316.395	-632.79	-949.185	-1265.58	-1581.97	-57.7594	-115.519	-173.278	-231.038	-288.797	1142.34	2230.7	3169.35	4114.91	5084.97	1019.83	1812.48	2605.13	3408.72	4241.3		133	335.266	670.533	941.949	1137.57	1333.19	284.606	569.212	853.818	1138.42	1423.03	0	0	0	0	0	-19.679	-39.358
134	1075.2	2151.67	3228.14	4304.61	5381.07	239.99	479.98	744.475	1034.47	1346.44	-498.955	-997.911	-1496.87	-1913.5	-2206.36	-33.4164	-66.8328	-100.249	-133.666	-167.082	1026.04	2172.31	3318.57	4464.83	5611.1	802.299	1604.6	2406.9	3209.2	4011.5		134	541.379	1082.76	1624.14	2165.52	2706.89	214.855	429.711	644.566	863.72	1093.86	-340.306	-680.612	-1020.92	-1361.22	-1701.53	-3.26383	-6.52766
135	978.182	1956.36	2934.54	3912.73	4997.74	1857.67	3765.51	5748	7735.96	9749.09	-495.554	-991.109	-1486.66	-1982.22	-2477.77	-46.8441	-93.6882	-140.532	-187.376	-234.221	908.037	1816.07	2730.75	3652.31	4573.87	1105.97	2230.8	3452.61	4719.61	5989.08		135	625.673	1251.35	1877.02	2502.69	3128.37	654.121	1312.46	2165.9	3210.23	4267.15	-15.3781	-30.7562	-46.1343	-61.5124	-76.8904	-13.9532	-27.9064
136	1623.35	3246.69	4870.04	6493.38	8116.73	763.701	1527.4	2438.15	3365.69	4293.22	-222.938	-543.747	-1027.3	-1510.85	-1994.39	-63.9227	-118.12	-172.317	-226.513	-280.71	1358.45	2716.89	4075.34	5433.78	6792.23	1013.22	1700.05	2688.91	3680.89	4672.87		136	892.639	1785.28	2677.92	3570.56	4463.2	513.738	1027.48	1541.21	2054.95	2568.69	22.1922	44.3843	66.5765	88.7686	110.961	-23.3355	-46.671
137	1306.72	2644.83	3986.83	5354.4	6865.25	139.617	615.749	1125.15	1634.55	2143.96	-349.229	-698.457	-1047.69	-1396.91	-1746.14	-99.466	-198.932	-298.398	-397.864	-497.33	2023.86	4393.05	6762.23	9131.42	11500.6	565.7	1131.4	1792.18	2455.01	3119.13		137	871.395	1742.97	2614.54	3486.11	4357.69	489.516	979.033	1468.55	1958.07	2447.58	-104.98	-209.959	-314.939	-419.919	-524.899	-13.6868	-27.3737
138	1118.82	2237.65	3487.73	4824.14	6208.29	-462.489	-924.978	-1387.47	-1849.96	-2279.96	-1102.03	-2052.62	-3003.21	-3953.8	-4904.39	-76.0936	-152.187	-228.281	-304.374	-380.468	2124.9	4462.49	6804.44	9426.03	12068.3	1166.34	2332.69	3511.91	4691.78	5871.65		138	692.286	1403.22	2214.21	3068.36	3982.48	266.718	533.437	800.155	1066.87	1333.59	-319.288	-638.576	-957.864	-1277.15	-1596.44	-23.9343	-47.8686
139	447.107	894.214	1413.2	1966.33	2519.47	-89.8327	-111.125	34.0133	296.992	559.971	-241.309	-482.619	-723.928	-965.238	-1206.55	-165.475	-330.951	-496.426	-661.901	-827.377	2176.29	4352.59	6528.88	8636.14	10608.2	1896.37	3792.75	5698.1	7624.06	9550.03		139	333.318	666.637	999.955	1333.27	1666.59	226.087	452.175	700.237	1007.22	1314.2	-112.563	-225.127	-337.69	-450.253	-562.817	-67.9046	-135.809
140	627.598	1255.2	1882.79	2510.39	3137.99	752.823	1507.82	2262.81	3024.58	3836.19	-743.129	-1486.26	-2229.39	-2762.29	-3074.83	-231.881	-463.763	-640.889	-807.008	-973.128	2255.28	4581.67	6932.46	9129.7	11258.2	2323.74	4785.14	7246.54	9707.94	12178.1		140	460.574	921.148	1381.72	1842.3	2302.87	444.251	889.588	1334.93	1780.26	2225.6	-263.688	-527.375	-791.063	-949.639	-1072.96	-36.9048	-73.8096
141	1028.08	2068.24	3135	4201.75	5268.51	555.327	1183.77	1818.82	2530.28	3247.25	-124.101	-248.203	-372.304	-496.406	-620.507	-60.5408	-121.082	-181.622	-242.163	-302.704	1374.47	2748.93	4123.4	5497.87	6872.33	2208.18	4450.1	6726.03	9011.43	11296.8		141	702.377	1404.75	2107.13	2809.51	3511.88	418.468	844.494	1326.65	1808.81	2290.96	-157.624	-315.247	-472.871	-630.494	-788.118	-19.7097	-39.4195
142	823.604	1745.38	2682.63	3619.88	4557.13	769.79	1593.49	2417.19	3240.89	4064.59	-418.1	-836.2	-1254.3	-1597.63	-1915.79	-135.339	-270.677	-399.244	-483.151	-567.058	1077.62	2192.75	3345.77	4539.99	5734.21	1482.28	2964.56	4148.09	5154.16	6174.21		142	486.5	1037.56	1588.62	2139.68	2690.74	434.479	891.788	1390.79	1895.04	2399.29	-240.472	-480.944	-721.416	-961.887	-1202.36	-6.91414	-13.8283
143	1096.2	1824.98	2553.76	3282.54	4011.32	17.9363	35.8726	53.8089	71.7453	119.453	-255.286	-510.572	-740.333	-946.197	-1239.7	48.6342	113.925	197.157	280.389	363.622	1374.8	2749.61	4124.41	5499.22	6874.02	1738.22	3503.2	5330.85	7158.51	8986.17		143	586.42	989.128	1391.84	1794.54	2197.25	238.858	477.716	716.574	955.432	1194.29	-280.017	-560.034	-840.051	-1120.07	-1400.09	78.6016	157.203
144	904.002	1848.75	2799.45	3750.15	4700.85	685.443	1395.19	2104.94	2814.7	3524.45	12.2117	24.4234	36.6351	62.6337	135.3	-82.0866	-164.173	-246.26	-328.346	-410.433	1373.13	2791.65	4210.16	5687.2	7219.63	1889.59	3779.17	5668.76	7558.34	9447.93		144	532.435	1064.87	1597.31	2129.74	2699.97	565.28	1130.56	1695.84	2261.12	2826.4	-15.1071	-30.2142	-45.3213	-60.4285	-75.5356	-6.29627	-12.5925
145	1227.25	2459.59	3714.4	4969.21	6224.02	235.999	471.999	707.998	969.042	1282.22	-294.315	-472.083	-649.852	-827.62	-980.415	-39.8769	-79.7538	-119.631	-159.508	-199.385	1986.86	4025.36	6081.51	8137.66	10193.8	1506.06	3012.12	4518.18	6024.24	7530.3		145	663.116	1328.77	2005.67	2689.2	3377.07	240.659	481.318	721.977	962.636	1203.3	0	0	0	0	0	-2.39848	-4.79696
146	811.719	1623.44	2435.16	3246.87	4058.59	-638.662	-1277.32	-1915.99	-2554.65	-3193.31	-190.027	-380.055	-570.082	-760.109	-950.137	-62.85	-125.7	-188.55	-251.4	-314.25	1820.23	3669.85	5560.52	7451.18	9344.13	1397.38	2794.76	4192.13	5595.82	7019.49		146	466.062	932.125	1398.19	1864.25	2330.31	296.815	593.631	890.446	1187.26	1484.08	-59.7082	-119.416	-179.125	-238.833	-298.541	-4.56357	-9.12714
147	1306.21	2619.25	3999.8	5461.5	7006.86	445.414	890.828	1336.24	1954.54	3061.94	67.1327	134.265	201.398	268.531	335.664	-73.075	-146.15	-219.225	-292.3	-365.375	1280.29	2560.58	3926.08	5309.65	6693.22	1243.65	2487.3	3730.95	4981.73	6303.18		147	783.117	1566.23	2349.35	3132.47	3915.59	569.318	1138.64	1707.95	2277.27	2853.51	-44.6085	-89.2171	-133.826	-178.434	-175.947	-4.78641	-9.57281
148	765.981	1531.96	2297.94	3063.92	3829.9	703.264	1485.7	2358.61	3251.65	4203.63	-451.341	-902.682	-1354.02	-1805.36	-2256.7	-129.68	-259.36	-389.041	-518.721	-639.104	1734.62	3351.4	4968.17	6584.95	8201.73	1568.33	3145.77	4723.21	6300.66	7878.1		148	405.849	811.699	1217.55	1623.4	2029.25	622.084	1244.17	1866.25	2488.34	3139.9	-94.3649	-188.73	-283.095	-377.459	-471.824	-25.7902	-51.5803
149	1085.69	2171.39	3257.08	4342.78	5432.35	230.285	551.961	875.073	1198.18	1540.75	-88.7331	-152.912	-217.09	-281.269	-345.448	-96.2308	-192.462	-288.692	-384.923	-481.154	1618.92	3237.83	4907.98	6691.83	8475.68	2067.64	4135.29	6202.93	8270.58	10338.2		149	589.723	1179.45	1769.17	2358.89	2948.61	135.931	286.873	438.532	590.191	741.851	-81.8561	-103.239	-80.7359	-58.2332	-35.7305	-11.8459	-23.6918
150	873.56	1747.12	2631.18	3531.24	4431.31	887.389	1786.66	2704.33	3750.65	4866.54	-114.928	-229.857	-344.785	-459.714	-574.642	-140.447	-280.893	-421.34	-561.787	-702.233	1525.33	3050.65	4590.36	6131.33	7672.29	2523.21	5046.43	7569.64	10092.9	12616.1		150	418.72	837.439	1347.56	1997.44	2647.32	456.8	913.599	1370.4	1891.52	2447.44	-39.4752	-78.9503	-118.425	-157.901	-197.376	-9.71245	-19.4249
151	1177.76	2355.52	3533.27	4711.03	5635.05	489.324	985.781	1602.36	2218.95	2891.52	-603.643	-1144.91	-1657.34	-2163.6	-2623.97	-266.365	-432.268	-598.172	-764.076	-929.979	1892.47	3784.93	5677.4	7569.87	9462.33	2034.14	4071.81	6150.96	8234.93	10324.6		151	603.812	1207.62	1811.44	2415.25	2892.19	388.345	776.689	1165.03	1553.38	1968.9	-382.45	-733.711	-1070.56	-1407.4	-1734.24	-23.0387	-46.0774
152	491.486	982.972	1474.46	1965.94	2457.43	1481.14	2063.46	2292.52	2341.5	2575.48	-79.3386	-158.677	-238.016	-317.354	-396.693	-196.719	-387.354	-577.99	-768.626	-959.262	1231.43	2462.85	3694.28	4925.7	6183.42	1691.05	3382.11	5073.16	6769.55	8471.35		152	202.703	405.407	608.11	810.814	1013.52	803.993	1279.98	1755.97	2251.49	2839.5	29.2756	58.5511	87.8267	117.102	146.378	-20.7504	-38.4594
153	1240.22	2480.43	3720.65	4960.87	6201.09	-252.609	-505.218	-757.827	-1010.44	-1263.04	161.294	322.589	483.883	645.177	831.624	-76.8953	-151.623	-226.35	-301.078	-375.805	1314.03	2628.06	3942.09	5223.17	6327.06	1724.35	3448.7	5198.31	7171.53	9153.18		153	740.047	1480.09	2220.14	2960.19	3700.23	215.967	431.933	647.9	863.866	1079.83	203.363	406.726	631.745	956.552	1281.36	-3.01425	-6.0285
154	590.249	1221.37	1887.42	2553.46	3219.51	361.258	722.517	1083.78	1445.03	1806.29	-49.3922	-98.7844	-133.296	-148.862	-145.983	-47.4069	-94.8138	-142.221	-189.628	-237.035	1837.55	3675.1	5074.49	6457.73	7886.43	1952.66	3727.24	5306.68	6899.75	8492.82		154	487.32	974.641	1461.96	1949.28	2436.6	390.983	781.965	1172.95	1563.93	1954.91	-200.879	-401.757	-602.636	-794.13	-976.402	-2.49268	-4.98536
155	713.431	1515.56	2369.02	3222.48	4075.94	63.3265	126.653	189.979	253.306	362.675	-28.575	-57.1501	-85.7251	-125.1	-189.491	-89.8493	-179.699	-269.548	-359.397	-449.246	1937.55	3875.1	5812.65	7750.2	9706	1574.69	3149.38	4724.07	6298.76	7873.45		155	480.939	961.877	1442.82	1923.75	2404.69	17.1859	34.3719	51.5578	68.7438	85.9297	-65.1315	-130.263	-195.395	-260.526	-325.658	-5.32123	-10.6425
156	358.304	716.608	1074.91	1433.22	1808.09	-172.227	-339.17	-506.114	-624.407	-730.005	136.144	279.334	422.525	565.716	708.907	-66.4934	-132.987	-199.48	-265.973	-332.467	1535.96	3071.92	4607.87	6143.83	7567.26	1553.47	3106.94	4325.16	5403.94	6482.73		156	262.24	531.563	800.887	1070.21	1347.82	290.033	582.708	875.383	1217.12	1665.65	-60.8928	-121.786	-182.678	-243.571	-304.464	-21.7861	-43.5722
157	1362.59	2725.17	4087.76	5494.73	6967.6	1505.49	3010.97	4516.46	6021.95	7527.44	-189.082	-378.164	-567.247	-716.57	-904.61	-72.4796	-144.959	-217.439	-289.918	-362.398	1209.65	2419.31	3639.76	4862.91	6086.07	2144.32	4288.65	6432.97	8021.74	9416.78		157	768.923	1537.85	2306.77	3075.69	3844.62	817.83	1635.66	2453.49	3271.32	4089.15	-163.444	-326.888	-490.333	-633.897	-761.642	-0.997537	-1.99507
158	1363.37	2731.02	4098.67	5466.32	6833.98	1305.53	2611.07	3916.6	5222.13	6527.66	-212.956	-361.383	-509.81	-658.237	-806.664	-70.4185	-140.837	-211.256	-281.674	-352.093	1350.02	2700.04	4050.06	5400.08	6750.1	2315.16	4764.49	7407.91	10059.4	12711		158	867.618	1737.38	2607.14	3476.9	4346.66	713.723	1427.45	2141.17	2854.89	3568.62	-96.9478	-193.896	-290.843	-387.791	-484.739	-24.0604	-48.1208
159	1356.06	2712.13	4068.19	5424.26	6780.32	1385.32	2770.64	4155.96	5541.27	6926.59	-367.267	-696.071	-1024.87	-1353.68	-1682.48	-148.646	-297.292	-445.938	-594.584	-743.231	921.796	1870.81	2881.35	4054.38	5368.33	1847.54	3696.07	5550.74	7405.4	9263.84		159	773.145	1546.29	2319.43	3092.58	3865.72	800.082	1600.16	2400.25	3200.33	4000.41	-131.192	-262.385	-393.577	-524.769	-655.961	-21.8346	-43.6691
160	877.129	1754.26	2631.39	3508.52	4395.7	641.527	1286.63	1931.73	2576.83	3221.93	169.666	339.333	382.939	363.627	344.316	-76.0545	-152.109	-228.163	-304.218	-380.272	1235.65	2471.3	3706.95	4942.6	6188.85	1774.41	3548.82	5333.53	7119.97	8906.41		160	547.225	1094.45	1641.67	2188.9	2736.12	509.755	1019.51	1529.26	2039.02	2548.77	-1.07592	-2.15183	-66.2576	-161.823	-257.388	-7.33802	-14.676
161	883.802	1767.6	2652.97	3539.6	4426.24	71.5414	143.083	214.624	286.166	357.707	178.375	356.75	535.126	713.501	891.876	-221.565	-369.902	-518.24	-666.577	-814.915	1248.18	2526.52	3812.36	5098.19	6384.03	1750.7	3510.63	5278.69	7046.75	8819.99		161	488.591	977.181	1465.77	1954.36	2442.95	82.516	165.032	247.548	330.064	412.58	-65.5424	-131.085	-196.627	-262.17	-327.712	-39.2424	-78.4848
162	1146.63	2293.25	3439.88	4649.38	5892.42	527.173	1054.35	1581.52	2108.69	2635.86	-580.81	-1110.56	-1640.31	-2170.06	-2699.81	-114.049	-228.097	-342.146	-455.947	-561.785	927.27	1854.54	2793.72	3776.03	4758.34	1828.69	3721.05	5838.87	7630.7	9380.78		162	688.626	1377.25	2065.88	2775.72	3494.74	353.33	706.66	1059.99	1413.32	1766.65	-118.095	-210.66	-303.225	-395.789	-488.354	-16.4664	-32.9328
163	580.366	1160.73	1741.1	2321.47	2901.83	363.989	529.728	695.467	861.206	1053.4	-84.7191	-280.95	-464.661	-603.053	-741.445	-132.013	-264.027	-396.04	-528.054	-809.756	1047.22	2268.61	3492.76	4808.4	6165.52	1444.71	2889.42	4334.13	5778.85	7223.56		163	283.972	567.945	851.917	1135.89	1419.86	320.546	541.967	771.287	1013.54	1255.79	-40.5794	-136.915	-233.25	-329.586	-402.587	-8.45402	-16.908
164	802.985	1605.97	2408.95	3231.11	4057.5	563.48	1126.96	1690.44	2260.46	2843.73	203.267	406.534	609.801	813.068	1016.34	-95.4882	-190.976	-286.465	-381.953	-464.072	1439.68	2886.13	4332.57	5779.02	7225.47	2044.71	4104.42	6226.8	8501.8	10776.8		164	464.247	928.494	1392.74	1856.99	2321.24	531.605	1063.21	1594.81	2126.42	2658.02	19.4146	38.8292	85.3186	193.301	301.284	-15.4175	-30.8187
165	699.901	1399.8	2110.01	2836.16	3562.31	795.418	1590.84	2386.26	3185.52	4012.59	347.642	695.285	1042.93	1390.57	1738.21	-162.44	-324.88	-487.321	-649.761	-812.201	1472.06	2952.14	4432.21	5912.29	7392.37	2484.82	5051.58	7872.09	10692.6	13519.9		165	487.004	974.008	1461.01	1948.02	2435.02	451.979	903.957	1355.94	1809.84	2277.64	195.755	391.51	587.265	783.02	978.774	-76.8623	-153.725
166	939.423	1878.85	2613.05	3051.3	3498.55	642.114	1296.98	2067.83	2841.02	3708.47	217.501	435.002	652.503	940.417	1254.05	-198.729	-367.956	-537.183	-706.41	-875.636	1268.11	2613.36	3963.3	5313.24	6663.19	2019.01	4038.03	6125.75	8242.97	10360.2		166	701.449	1402.9	2001.73	2452.6	2903.47	697.531	1395.06	2092.59	2790.12	3510.47	167.551	335.103	502.654	705.413	923.274	-74.3187	-148.637
167	1027.65	2076.7	3125.75	4174.79	5223.84	102.055	204.111	306.166	408.221	522.561	121.65	243.3	478.071	762.942	1047.81	-178.482	-356.965	-535.447	-698.804	-847.168	1301.03	2677.49	4102.33	5527.16	6952	2526.65	5076.56	7650.14	10223.7	12797.3		167	533.007	1066.01	1599.02	2132.03	2665.03	278.765	557.53	836.295	1115.06	1393.82	79.0733	158.147	237.22	323.622	432.813	-19.1203	-38.2407
168	1096.73	2207.06	3332.11	4457.16	5582.21	-46.1916	-92.3831	-138.575	-184.766	-57.0293	7.96533	15.9307	23.896	31.8613	47.4211	-54.1422	-108.284	-162.427	-216.569	-270.711	1290.32	2580.63	3870.95	5161.26	6451.58	2263.33	4526.67	6732.96	8286.18	9839.4		168	662.856	1332.52	2009.54	2686.55	3363.57	149.007	298.013	447.02	596.026	831.997	-159.613	-319.226	-478.839	-638.452	-798.065	-3.81942	-7.63883
169	505.608	1015.94	1526.28	2045.4	2573.59	-453.37	-906.741	-1350.81	-1794.59	-2238.38	78.915	157.83	236.745	315.66	394.575	-111.185	-222.37	-333.555	-444.74	-555.925	1688.89	3379.92	5129.43	6878.94	8704.98	549.265	1098.53	1647.8	2197.06	2746.33		169	311.409	622.817	934.226	1245.63	1557.04	118.672	237.343	356.015	474.686	593.358	-165.443	-330.886	-496.328	-661.771	-827.214	-30.886	-61.772
170	860.099	1753.86	2647.62	3541.39	4435.15	1216.23	2432.45	3648.68	4868.9	6092.17	-75.8847	-151.769	-227.654	-257.092	-232.119	-157.899	-311.314	-440.39	-555.683	-669.425	1628.03	3324.61	5036.96	6749.31	8461.66	1469.89	2939.79	4409.68	5909.35	7412		170	419.259	838.519	1257.78	1677.04	2096.3	652.533	1305.07	1957.6	2612.13	3268.19	6.54567	13.0913	19.637	26.6493	190.205	-20.5876	-38.9329
171	816.193	1655.4	2502.02	3348.64	4195.25	1295.22	2591.54	3887.85	5184.16	6480.47	364.952	729.905	1094.86	1459.81	1824.76	-183.081	-366.162	-549.242	-732.323	-915.404	1893.59	3787.19	5680.78	7574.37	9467.96	1984.19	4164.58	6389.47	8614.36	10886.9		171	615.513	1231.03	1846.54	2462.05	3077.57	818.9	1637.8	2456.7	3275.6	4094.5	-23.5235	-47.047	-70.5706	-94.0941	-117.618	-23.9688	-47.9375
172	1053.17	2106.34	3184.67	4276.01	5367.6	853.488	1706.98	2560.46	3613.88	4673.44	-121.277	-211.745	-278.499	-345.253	-412.007	-113.937	-227.873	-341.81	-455.747	-556.109	2012.48	4024.95	6037.43	8049.9	10062.4	1732.65	3489.47	5246.29	7003.11	8759.94		172	692.726	1385.45	2078.18	2770.9	3463.63	564.594	1129.19	1693.78	2258.38	2822.97	-82.1529	-148.901	-203.792	-258.683	-313.574	-30.4702	-60.9404
173	1114.87	2229.74	3344.61	4459.48	5574.35	600.014	1243.25	1907.57	2586.32	3265.08	41.0407	82.0814	123.122	164.163	205.204	-125.789	-251.578	-377.366	-503.155	-628.944	2246.83	4606.99	6993.64	9444.99	11896.3	1594.75	3211.91	4829.06	6446.21	8063.36		173	473.18	946.36	1493.61	2166.37	2839.13	425.131	850.261	1275.39	1700.52	2125.65	-59.6723	-119.345	-179.017	-238.689	-298.362	-27.1151	-54.2301
174	1231.62	2485.03	3747.71	5010.39	6273.07	335.1	670.2	1005.3	1340.4	992.413	-21.5034	-43.0067	-64.5101	-86.0135	-107.517	-223.581	-447.161	-670.742	-894.323	-1097.11	2167.55	4402.99	6751.72	9104.5	11469	1514.48	3065.47	4616.47	6167.47	7718.46		174	664.658	1329.32	1993.97	2658.63	3323.29	267.215	559.088	850.962	1142.83	1076.86	-81.2679	-162.536	-243.804	-325.072	-406.34	-24.4935	-48.9871
175	1017.88	2043.68	3069.48	4095.28	5121.08	826.268	1502.93	2179.58	2856.24	3532.9	-138.183	-258.565	-363.617	-447.656	-531.694	-190.498	-346.44	-488.253	-630.066	-750.452	1988.64	4113.24	6378.59	8747.95	11117.3	1940.17	3903.72	5872.36	7840.99	9809.63		175	506.831	1013.66	1520.49	2027.33	2534.16	874.13	1640.19	2429.3	3282.29	4135.28	-125.244	-250.489	-375.733	-478.851	-579.033	-2.24474	-4.48948
176	1435.33	2873.28	4326.99	5813.32	7299.64	242.661	485.322	822.047	1174.43	1557.71	-90.6367	-181.273	-271.91	-362.547	-453.183	-131.318	-262.635	-393.953	-525.27	-648.728	2784.34	5568.68	8353.03	11137.4	13921.7	1402.3	2989.92	4792.2	6941.62	9115.26		176	967.843	1935.69	2903.53	3871.37	4839.22	410.563	821.126	1231.69	1642.25	2104.02	-88.9662	-177.932	-266.899	-355.865	-444.831	-29.6209	-59.2418
177	1379.51	2836.62	4305.79	5774.96	7338.51	164.524	329.047	493.571	658.094	822.618	121.281	242.562	363.844	485.125	606.406	-30.0597	-60.1195	-90.1792	-120.239	-150.299	2632.04	5264.08	7896.11	10528.2	13160.2	1713.99	3427.97	5229.41	7169.25	9109.09		177	889.341	1780.17	2673.34	3566.51	4459.68	216.31	432.62	648.93	865.24	1081.55	122.87	245.739	368.609	491.478	614.348	-2.22219	-4.44439
178	1036.23	2072.46	3108.68	4145.67	5201.49	-1.20593	21.7635	44.7329	69.1678	95.3712	88.631	177.262	281.403	478.745	676.087	-156.475	-312.95	-469.426	-625.901	-782.376	1971.86	4030.98	6322.36	8676.44	11030.5	2103.92	4207.84	6362.33	8550.41	10899.8		178	814.561	1629.12	2443.68	3258.24	4072.81	128.499	256.999	385.498	513.998	644.8	-31.1499	-62.2998	-93.4497	-124.6	-155.75	-34.1777	-68.3553
179	1286.67	2605.8	3960.02	5340.88	6730.7	642.466	1284.93	1927.4	2569.86	3212.33	-65.5611	-131.122	-177.62	-203.336	-229.051	-161.371	-322.743	-484.114	-645.485	-806.856	2167.52	4335.04	6502.56	8670.08	10837.6	2620.19	4853.23	7086.26	9319.3	11552.3		179	653.109	1322.45	2009.33	2696.21	3383.09	437.103	874.205	1311.31	1748.41	2185.51	-105.499	-210.998	-306.965	-392.541	-478.117	-1.77351	-3.54702
180	1283.97	2567.94	3851.92	5192.28	6570.45	767.013	1559.6	2370.09	3185.69	4001.29	-141.129	-282.258	-423.387	-564.516	-705.645	-45.2967	-90.5935	-121.625	-139.722	-157.818	2432.62	4865.25	7302.2	9810.19	12318.2	2498.64	4997.28	7495.92	9994.56	12493.2		180	802.808	1605.62	2408.42	3211.23	4014.04	425.381	858.035	1295.65	1733.26	2170.87	-60.3865	-120.773	-181.159	-241.546	-301.932	-6.62831	-13.2566
181	1176.65	2362.24	3547.84	4733.44	5919.04	626.099	1252.2	1881.08	2838.75	3796.43	-173.178	-346.356	-519.534	-692.712	-865.891	-110.739	-213.041	-304.807	-396.574	-488.34	1877.38	3539.43	4918.5	6443.4	8096.99	2861.42	5722.83	8584.25	11450.7	14346.5		181	465.382	948.332	1446.66	1966.68	2486.71	355.331	710.662	1067.38	1588.5	2109.62	89.1803	178.361	267.541	356.721	445.901	-15.2444	-30.4888
182	1082.37	2164.74	3250.94	4339.94	5428.94	446.839	893.678	1384.95	2009.01	2633.06	-1.62409	-3.24818	-4.87227	-6.49636	-8.12045	-149.806	-299.613	-449.419	-599.225	-749.031	1482.21	3004.38	4526.56	5933.01	7385.75	2399.75	4926.02	7463.73	10001.4	12539.2		182	305.625	631.059	1199.06	1776.37	2385.79	457.101	914.201	1371.3	1828.4	2285.5	16.0266	32.0532	48.0798	64.1064	80.133	-46.3674	-92.7348
183	1571.27	3163.17	4755.08	6352.21	7985.12	777.722	1561.32	2344.92	3131.2	3932.47	233.192	466.384	699.575	956.255	1226.18	-131.842	-239.467	-347.092	-454.717	-562.341	1061.84	2123.67	3211.53	4426.3	5641.06	1913.97	3827.94	5741.91	7655.87	9590.44		183	780.494	1571.31	2362.12	3152.94	3953.14	625.98	1254.9	1883.81	2512.73	3141.65	-108.868	-217.735	-326.603	-423.727	-514.226	-27.3975	-54.795
184	1193.99	2388.23	3621.59	4924.25	6228.3	-59.8617	-119.723	-179.585	-239.447	-293.027	263.288	526.577	789.865	1053.15	1322.79	-322.507	-619.435	-916.363	-1192.01	-1363.13	1542.2	3086.38	4714.22	6353.09	8030.03	2070.48	4199.69	6328.91	8463.72	10625.7		184	599.811	1253.78	1917.64	2612.88	3308.13	159.565	319.13	478.694	638.259	797.824	-104.159	-208.318	-312.477	-416.636	-517.621	-85.7116	-171.423
185	1179.94	2359.88	3539.82	4732.04	5928.93	1188.86	2377.71	3604.51	4855.07	6105.63	-153.59	-278.362	-403.134	-524.581	-622.963	-149.114	-290.289	-431.464	-572.64	-713.815	1675.62	3353.09	5033.84	6885.28	8806.55	2143.88	4326.44	6508.99	8691.54	10874.1		185	619.589	1239.18	1858.77	2478.35	3197.03	610.077	1220.15	1849.2	2490.13	3131.05	-132.384	-264.767	-397.151	-529.534	-661.918	-46.152	-92.304
186	1165.42	2330.83	3505.27	4681.8	5858.33	900.904	1801.81	2652.59	3258.32	3882.02	-117.128	-224.481	-331.835	-439.188	-546.542	-149.324	-298.649	-430.253	-557.05	-683.848	2123.59	4247.19	5830.27	7377.39	8924.51	1822.46	3656.64	5490.83	7328.58	9168.87		186	723.339	1446.68	2170.02	2893.35	3616.69	467.923	935.846	1378.71	1696.99	2015.27	-138.458	-272.028	-405.599	-539.169	-672.74	-42.5995	-85.199
187	1001.4	2002.79	3004.19	4005.59	5006.99	287.279	654.329	1167.74	1695.24	2231.34	87.6663	175.333	262.999	350.665	443.4	-212.385	-424.771	-637.156	-849.542	-1061.93	2010.61	4021.23	5555.58	6927.91	8300.24	2111.57	4111.67	6322.57	8731.58	11298.3		187	547.033	1094.07	1641.1	2188.13	2735.17	132.714	305.315	551.096	796.876	1042.66	-87.9358	-175.872	-263.807	-351.743	-439.679	-58.9645	-117.929
188	1116.56	2233.13	3463.95	4802.14	6140.34	1516.2	3032.41	4548.61	6064.81	7581.02	-92.5869	-161.888	-231.189	-275.092	-298.797	-273.293	-546.585	-819.878	-1093.17	-1366.46	2482.16	5040.54	7605.4	10170.3	12735.1	2218.07	4502.64	7098.39	9733.3	12368.2		188	746.737	1493.47	2269.72	3050.72	3831.73	771.093	1542.19	2313.28	3084.37	3855.46	-161.769	-311.896	-462.022	-612.148	-762.275	-36.3914	-72.7827
189	1716.6	3438.9	5161.2	6883.5	8605.8	711.806	1423.61	2695.99	4150.83	5605.66	-253.416	-506.831	-760.247	-1013.66	-1267.08	-94.9576	-189.915	-284.873	-379.83	-474.788	1965.98	3932.03	5925.7	8006.59	10087.5	2540.79	5081.59	7622.38	10224.8	12830.1		189	934.632	1869.26	2803.9	3738.53	4673.16	490.39	980.78	1730.75	2490.93	3251.11	-185.628	-371.256	-556.884	-742.513	-928.141	-1.96367	-3.92734
190	1447.89	2895.77	4326.03	5558.87	6791.72	953.754	1960.1	2966.45	4043.76	5131.28	-96.1837	-168.644	-241.105	-313.565	-386.025	-92.0465	-184.093	-276.139	-368.186	-460.232	2288.98	4695.77	7102.56	9510.73	12106.1	2471.8	5246.25	8025.89	10805.5	13585.2		190	813.812	1627.62	2432.62	3138.92	3845.21	714.496	1460.22	2226.07	2991.93	3757.78	-225.786	-451.573	-677.359	-903.145	-1128.93	-0.840986	-1.68197
191	1068.94	2272.3	3498.69	4746.5	5994.3	-7.53095	-15.0619	-22.5929	-30.1238	-37.6548	81.9422	163.884	245.827	327.769	409.711	-81.4402	-162.88	-244.321	-325.761	-407.201	2021.33	4129.26	6399.91	8758.87	11151.8	2736.52	5536.89	8337.26	11137.6	13938		191	623.85	1247.7	1871.55	2739.4	3611.68	149.598	299.196	448.794	598.392	747.99	-58.0457	-116.091	-174.137	-232.183	-279.792	-6.46023	-12.9205
192	1448.47	2906.99	4379.58	5852.16	7324.74	433.241	866.481	1299.72	1732.96	2166.2	-90.0459	-180.092	-223.834	-191.53	-159.227	-59.7271	-119.454	-179.181	-238.908	-298.635	2684.8	5369.61	8054.41	10742.5	13437.9	3040.49	6268.74	9527.41	12954.4	16381.4		192	718.929	1437.86	2156.79	2875.72	3620.56	236.378	472.756	709.134	945.512	1181.89	-172.111	-344.223	-493.182	-604.119	-715.055	-17.1193	-34.2386
193	1186.19	2373.49	3581.51	4843.85	6204.57	396.212	792.424	1192.5	1593.3	1994.09	67.436	134.872	202.308	269.744	337.18	-58.1944	-116.389	-174.583	-232.777	-290.972	2498.3	4996.6	7499.55	10308.5	13117.5	2503.93	5081.41	7658.88	10326.2	13066.9		193	719.761	1439.52	2159.28	2879.04	3598.8	198.393	396.785	595.178	793.57	991.963	41.0281	82.0563	123.084	164.113	205.141	-16.3197	-32.6394
194	1488.21	3058.96	4629.72	6200.48	7771.24	197.102	402.848	608.594	814.34	1020.09	22.8674	45.7348	68.6022	91.4696	150.679	-53.9691	-107.938	-161.907	-204.715	-238.751	2602.35	5283.76	8110.14	10967	13823.9	2300.55	4656.75	7089.15	9530.5	11971.8		194	677.414	1354.83	2032.24	2913.1	3829.97	437.169	874.337	1315.56	1780.94	2246.33	-76.6657	-153.331	-229.997	-306.663	-365.157	-4.23557	-8.47113
195	1399.21	2798.43	4197.64	5596.85	6996.06	598.543	1208.28	1818.02	2427.77	3037.51	25.8614	51.7229	-37.1459	-121.939	-204.316	-34.4825	-68.9649	-103.447	-137.93	-172.412	2297.62	4595.23	6892.85	9190.46	11488.1	2330.45	4755.87	7229.38	9803.35	12495.8		195	782.796	1565.59	2348.39	3131.18	3913.98	512.499	1025	1537.5	2050	2562.5	194.198	388.397	582.595	776.793	970.991	-6.8285	-13.657
196	1434.77	2883.98	4333.18	5782.38	7231.59	576.571	1346.66	2154.77	2962.88	3799.12	-284.471	-474.24	-664.009	-853.778	-1043.55	161.758	323.516	485.274	647.032	808.79	2335.05	4786.04	7298.87	9865.65	12443.9	2934.13	5972.36	9010.59	12048.8	14731.9		196	812.186	1624.37	2436.56	3248.74	4060.93	554.9	1198.78	1861.67	2524.99	3205.76	-94.888	-189.776	-284.664	-219.967	-131.369	96.0053	192.011
197	1217.16	2434.33	3651.49	4868.65	6085.82	256.493	610.296	964.099	1317.9	1671.7	-141.508	-283.017	-424.525	-566.033	-701.196	-45.7662	-91.5324	-137.299	-183.065	-228.831	2351.12	4702.25	7076.03	9550.86	12058.3	1890.06	3795.97	5701.87	7607.78	9513.68		197	616.434	1232.87	1849.3	2465.74	3082.17	273.368	546.736	820.104	1093.47	1366.84	-194.804	-312.887	-430.97	-549.054	-630.144	-5.99883	-11.9977
198	986.124	1972.25	2958.37	3944.5	5005.09	659.393	1350.42	2065.48	2780.54	3495.6	23.8451	47.6903	71.5354	95.3806	119.226	-136.7	-271.507	-404.747	-537.988	-669.668	2023.34	4155.85	6352.76	8702.04	11063.9	2543.04	5112.29	7745.83	10379.4	13012.9		198	576.037	1152.07	1728.11	2304.15	2880.18	486.24	988.297	1502.37	2016.44	2530.52	-124.411	-248.821	-373.232	-497.642	-564.995	-31.4233	-62.8466
199	775.087	1550.17	2325.26	3100.35	3952.94	738.58	1477.16	2215.74	2954.32	3692.9	215.597	435.765	684.141	932.518	1180.89	-94.8155	-189.631	-284.446	-379.262	-474.077	1932.2	3864.4	5935.1	8025.65	10116.2	2116.11	4232.22	6348.34	8498.59	10653.7		199	500.526	1001.05	1501.58	2002.1	2502.63	593.108	1186.22	1779.32	2372.43	2965.54	29.3789	58.7578	88.1367	117.516	146.894	-26.3864	-52.7728
200	1219.92	2439.83	3652.88	4447.68	5242.48	253.293	506.586	759.879	1013.17	1266.47	54.8128	109.626	164.438	219.251	274.064	25.5242	51.0484	76.5725	102.097	127.621	1603.68	3212.24	4820.81	6429.38	8037.95	1705.08	3410.15	5174.08	6947.34	8720.6		200	581.442	1162.88	1740.89	2109.77	2478.66	311.888	623.776	935.665	1247.55	1559.44	-90.259	-180.518	-270.777	-361.036	-451.295	27.5581	55.1162
201	996.719	2100.88	3292.84	4546.43	5800.03	-829.75	-1522.58	-2204.25	-2885.93	-3567.6	4.80457	9.60915	14.4137	19.2183	24.0229	-140.135	-280.27	-420.406	-560.541	-700.676	1832.22	3671.38	5610.15	7704.02	9945.27	1486.79	2973.58	4575.53	6289.52	8003.51		201	665.423	1330.85	1996.27	2661.69	3327.12	-265.412	-496.648	-722.409	-860.281	-998.153	-135.09	-270.181	-405.271	-540.361	-675.451	-44.9992	-89.9984
202	878.05	1756.1	2634.15	3512.2	4390.25	-289.078	-436.46	-480.686	-508.269	-526.274	2.78008	5.56016	56.0516	120.405	184.759	-92.4566	-184.913	-277.37	-369.826	-462.283	1828.09	3656.17	5484.26	7312.34	9140.43	2210.07	4480.65	6751.24	9034.79	11339.6		202	640.577	1281.15	1921.73	2562.31	3202.89	449.855	904.85	1368.17	1839.81	2325.7	-253.124	-506.247	-759.371	-1012.49	-1265.62	-23.5474	-47.0948
203	1301.89	2646.03	4049.78	5453.52	6857.27	166.981	333.962	500.943	667.925	834.906	-234.188	-412.602	-563.202	-644.247	-725.291	-139.666	-265.923	-392.18	-518.438	-644.695	2228.99	4478.14	6727.29	8976.44	11225.6	1881.67	3763.61	5645.54	7527.48	8794.58		203	694.901	1404.93	2144.76	2884.59	3624.41	480.068	960.137	1440.21	1920.27	2400.34	57.3346	114.669	173.209	261.902	350.594	-21.3931	-42.7862
204	1242.04	2484.08	3726.11	4968.15	6272.07	846.81	1693.62	2566.24	3474.5	4687.24	-45.1034	-90.2069	-135.31	-180.414	-206.22	-201.27	-402.539	-603.809	-805.079	-1006.35	2021.46	4081.35	6165.57	8254.95	10621.8	2061.45	4240.07	6483.2	8726.32	10969.4		204	655.979	1311.96	1967.94	2623.92	3310.83	432.118	864.237	1296.36	1740.31	2336.5	-23.3884	-46.7769	-70.1653	-93.5537	-116.942	-27.5992	-55.1984
205	1301.99	2603.99	3918.05	5310.02	6702	1629.7	3259.41	4889.11	6237.34	7275.36	-144.947	-289.893	-434.84	-579.786	-724.733	-116.457	-232.914	-347.172	-450.477	-553.782	1804.58	3637.54	5563.85	7490.16	9507.95	2305.92	4793.73	7349.27	9980.43	12753.8		205	682.817	1365.63	2054.48	2782.29	3510.1	949.245	1898.49	2847.73	3656.24	4309.64	-136.573	-273.145	-399.581	-514.999	-630.418	-30.2101	-60.4203
206	1927.86	3462.79	4902.52	6342.24	7781.96	1534.41	3068.83	4603.24	6137.66	7672.07	3.27656	6.55313	9.82969	13.1063	16.3828	-154.551	-309.101	-452.838	-583.739	-714.64	2126.12	4252.24	6623.62	9281.18	11938.7	2076.67	4153.33	6357.61	8610.61	10581.4		206	1047.98	1895.4	2695.21	3495.02	4294.83	789.168	1578.34	2367.51	3156.67	3945.84	-15.5235	-31.0471	-46.5706	-62.0941	-77.6177	-17.225	-34.45
207	1206.96	2413.93	3620.89	4827.85	6034.82	648.905	1297.81	1967.1	2721.79	3587.13	5.12109	87.9321	199.788	358.408	517.883	-74.6344	-149.269	-223.903	-298.538	-373.172	2482.05	5273.3	8134.6	10995.9	13857.2	1678.61	3437.04	5459.68	7536.38	9693.4		207	689.399	1378.8	2068.2	2757.6	3447	535.175	1070.35	1605.53	2140.7	2675.88	-158.586	-317.173	-475.759	-634.345	-792.932	-14.0591	-28.1182
208	1875.17	3750.34	5625.51	7500.68	9375.85	191.525	439.796	796.116	1152.44	1508.76	-97.5546	-195.109	-292.664	-360.13	-301.525	217.964	160.152	102.34	44.5271	-13.2853	1824.34	3648.68	5522.53	7691.11	9981.17	2150.41	4300.82	6451.22	8728.02	11053.1		208	961.364	1922.73	2884.09	3845.45	4806.82	410.547	821.094	1231.64	1642.19	2052.85	-47.7213	-95.4425	-143.164	-175.841	-145.482	133.988	130.088
209	1457.04	2972.33	4578.7	6185.08	7791.45	194.966	396.073	597.18	798.287	999.394	256.199	512.398	768.596	1024.8	1280.99	-95.6612	-191.322	-286.984	-382.645	-478.306	2251.77	4575.24	7133.92	9704.71	12275.5	2141.34	4282.67	6545.06	8871.41	11197.8		209	764.417	1556.86	2383.71	3210.56	4037.42	308.308	619.687	931.066	1242.44	1553.82	-62.097	-124.194	-186.291	-248.388	-310.485	-3.15749	-6.31498
210	1115.49	2230.98	3346.47	4498.89	5737.86	525.153	1050.31	1602.79	2156.82	2710.86	130.252	270.49	410.727	550.964	691.202	-191.599	-383.199	-574.798	-766.398	-957.997	2412.48	4824.95	7357.96	10042.7	12755.3	2294.82	4702.48	7113.4	9524.31	11935.2		210	637.804	1275.61	1913.41	2569.68	3269.23	440.524	881.047	1335.24	1790.2	2245.17	28.0751	61.1426	94.2101	127.278	160.345	-31.1062	-62.2124
211	1351.18	2702.36	4123.04	5624.15	7125.25	398.383	711.552	1024.72	1337.89	1651.06	4.1547	28.243	82.971	137.699	203.245	-143.868	-287.736	-431.604	-575.472	-719.34	2425.77	4860.79	7295.81	9801.79	12313.4	2643.35	5300.23	7976.79	10730.6	13484.4		211	775.179	1550.36	2325.54	3100.71	3875.89	436.265	829.922	1223.58	1617.24	2010.9	-41.4192	-82.8384	-124.258	-165.677	-201.687	-22.77	-45.54
212	1294.91	2597.97	4120.91	5655.74	7190.56	516.002	1032	1558.47	2113.99	2831.13	287.168	574.335	861.503	1148.67	1435.84	-71.3435	-142.687	-214.031	-285.374	-356.718	2400.3	4800.61	7200.91	9601.21	12001.5	2715.25	5492.82	8270.38	11047.9	13825.5		212	740.174	1529.18	2376.67	3224.17	4071.66	569.099	1138.2	1712.53	2301.39	2890.24	-67.6085	-107.056	17.7676	142.591	267.415	-20.8823	-41.7645
213	1406.69	2813.38	4220.07	5626.76	7033.45	585.494	1176.45	1767.4	2358.36	2949.31	339.522	679.044	1018.57	1358.09	1715.59	-91.3352	-182.67	-274.006	-364.474	-450.908	2715.08	5430.15	8145.23	10860.3	13575.4	2295.26	4637.7	7152.54	9838.7	12526.5		213	991.697	1983.39	2975.09	3966.79	4958.49	739.766	1479.53	2219.3	2959.07	3698.83	52.6467	105.293	157.94	210.587	263.234	-6.81836	-13.6367
214	1328.62	2657.24	3985.87	5320.73	6662.02	504.209	1008.42	1522.29	2074.33	2639.34	65.2763	194.791	338.815	482.84	626.865	-86.745	-173.49	-260.235	-346.98	-433.725	2155.63	4311.26	6466.89	8273.21	9424.45	2172.67	4347.66	6563.44	8819.98	11290.2		214	901.313	1802.63	2703.94	3608.38	4516.02	374.265	748.53	1122.79	1497.06	1871.32	10.044	52.2071	101.625	151.043	200.462	-16.1858	-32.3717
215	1240.6	2481.2	3721.81	4992.2	6445.86	1361.74	2723.47	4085.21	5525.63	7080.06	199.843	399.686	599.529	799.372	999.214	-121.13	-242.261	-363.391	-484.521	-605.651	2412.37	4684.76	6494.61	8304.46	10174.1	2817.38	5689.27	8839.56	12069.2	15298.9		215	735.153	1572.27	2409.39	3246.5	4083.62	819.771	1639.54	2459.31	3279.08	4098.86	-87.1834	-174.367	-261.55	-348.734	-435.917	-42.9542	-85.9084
216	1508.13	3016.27	4556.56	6145.16	7733.77	1483.77	2967.55	4451.32	5935.1	7423.16	134.576	269.152	403.728	584.81	845.922	-139.22	-278.44	-417.66	-556.88	-696.1	1632.56	3265.11	4964.08	6668.02	7905.59	3018.84	6220.27	9542.15	12899	16255.9		216	881.993	1763.99	2645.98	3527.97	4409.96	784.074	1568.15	2352.22	3136.3	3920.37	-123.64	-247.279	-370.919	-482.779	-567.877	-16.0121	-32.0241
217	1550.44	3142.64	4889.18	6635.73	8484.35	734.366	1486.37	2238.37	2995.2	3771.96	-142.19	-284.38	-415.988	-512.255	-585.989	-115.078	-230.155	-345.233	-460.311	-575.388	1564.61	3129.23	4693.84	6258.46	7828.88	3088.59	6326	9563.41	12732.5	15335.2		217	886.89	1773.78	2660.67	3580.35	4574.29	657.031	1322.88	1988.73	2656.99	3335.22	-175.481	-350.962	-526.443	-693.976	-850.242	-36.6465	-73.293
218	1479.21	3051.92	4721.51	6430.33	8233.57	812.632	1626.81	2445.55	3264.29	4083.03	176.14	431.937	732.047	1032.16	1332.27	-113.128	-224.649	-321.59	-418.532	-515.473	1690.55	3494.1	5380.28	7372.02	9363.77	3450.12	6900.24	10393.5	13906.5	17444.7		218	811.629	1627.32	2484	3380.69	4324.6	642.537	1285.07	1966.55	2712.46	3458.36	-33.286	-44.7786	-42.5251	-40.2716	-38.0181	-8.76327	-17.5265
219	1631.24	3262.49	4893.73	6524.98	8156.22	1068.32	2136.64	3204.95	4273.27	5341.59	43.4423	86.8846	130.327	173.769	217.211	-65.8824	-131.765	-184.333	-232.598	-280.863	2402.17	4816.8	7231.43	9646.06	12060.7	3356.93	6723.14	10313.3	14020.2	17778.1		219	912.706	1825.41	2789.62	3759.23	4728.84	585.729	1171.46	1757.19	2342.92	2928.65	-45.7923	-91.5845	-137.377	-183.169	-225.338	-12.6468	-25.2935
220	1449.84	2958.81	4593.43	6228.04	7862.66	426.548	853.095	1279.64	1706.51	2142.74	45.1455	90.291	144.04	209.458	274.876	-140.168	-279.789	-419.409	-559.03	-698.651	2404.2	4946.22	7488.23	10030.8	12583.1	3180.74	6361.47	9542.21	12797.5	16080.6		220	732.32	1494.21	2318.92	3143.63	3968.34	237.694	475.387	713.081	950.775	1188.47	102.589	205.178	307.767	410.356	512.945	-41.3071	-82.6142
221	1360.11	2720.22	4080.33	5440.45	6837.35	568.096	1136.19	1704.29	2272.38	2840.48	186.029	479.29	843.35	1268.82	1777.59	-123.395	-246.791	-330.049	-400.251	-470.453	2484.83	4969.66	7454.49	9553.44	11430	2963.61	5927.23	8939.38	12163	15572.8		221	771.239	1542.48	2313.72	3084.95	4003.15	316.139	632.279	948.418	1264.56	1580.7	-168.388	-323.938	-444.089	-533.532	-581.329	-11.6169	-23.2337
222	860.606	1768.74	2676.87	3593.97	4621.42	799.694	1599.39	2414.45	3239.98	4101.29	-353.879	-707.759	-1061.64	-1415.52	-1876.15	-98.1416	-196.283	-294.425	-392.566	-490.708	1826.53	3674.13	5525.87	7377.6	9229.33	2296.12	4726.62	7208.46	9690.3	12172.1		222	477.914	998.17	1625.41	2252.65	2879.89	396.591	794.64	1225.25	1661.1	2114.83	-219.441	-438.883	-658.324	-877.766	-1150.58	-40.8482	-81.6964
223	1050.2	2188.96	3498.16	4807.36	6119.86	880.43	1786.5	2692.57	3598.64	4504.71	-292.558	-585.116	-877.673	-1165.94	-1416.67	-99.4794	-198.959	-298.438	-397.918	-497.397	2129.31	4267.09	6404.87	8542.65	10680.4	2539	5186.01	7942.31	10698.6	12727.6		223	697.557	1395.11	2092.67	2790.23	3487.78	556.061	1124.94	1693.82	2262.7	2831.59	-220.571	-441.141	-661.712	-762.513	-743.091	-38.2432	-76.4865
224	1369.82	2772.08	4277.58	5783.07	7288.56	1040.12	2080.23	3120.35	4160.47	5200.59	-370.445	-740.889	-1111.33	-1481.78	-1852.22	-74.7031	-149.406	-224.109	-298.812	-373.515	1803	3615.94	5428.89	7241.83	9054.78	2771.38	5711.63	8777.57	11843.5	14909.5		224	860.253	1720.51	2580.76	3441.01	4301.26	660.646	1321.29	1981.94	2642.58	3303.23	-129.418	-258.836	-388.254	-517.672	-647.09	-11.7619	-23.5239
225	1416.05	2832.11	4248.16	5664.22	7080.27	776.502	1553	2329.51	3106.01	3895.05	-385.368	-770.736	-1049.36	-1291.22	-1533.09	-56.4786	-112.448	-168.418	-224.387	-280.357	2137.33	4356.16	6585.3	8814.44	11043.6	2610.18	5281.61	7953.04	10624.5	13295.9		225	634.238	1268.48	1902.72	2755.96	3624.79	515.414	1030.83	1546.24	2061.66	2577.07	-79.6408	-159.282	-238.922	-318.563	-398.204	-7.61973	-15.2395
226	1157.54	2315.07	3574.16	4974.95	6454.75	292.251	584.502	876.753	1169	1461.25	-42.3797	-42.0833	-41.7868	-41.4904	-3.96856	-73.8171	-138.491	-203.164	-267.838	-332.511	2639.47	5328.02	8016.57	10705.1	13393.7	2629.87	5266.26	8012.3	10830.4	13648.6		226	741.657	1483.31	2224.97	3163.26	4115.44	410.24	820.48	1230.72	1640.96	2051.2	-3.62485	-7.24971	-10.8746	-12.3868	-9.8489	-5.53647	-11.0729
227	892.188	1784.38	2810.11	3838.62	4867.13	526.008	1052.02	1578.03	2104.03	2630.04	66.2065	132.413	198.619	264.826	331.032	-134.137	-260.003	-385.868	-511.733	-637.599	2364.04	4776.22	7244.52	9712.82	12181.1	2182.21	4364.42	6546.63	8789.52	11081.6		227	526.276	1052.55	1578.83	2105.1	2669.18	459.178	918.356	1377.53	1836.71	2295.89	-72.1955	-144.391	-216.586	-288.782	-360.977	-37.7436	-75.4873
228	825.443	1650.89	2476.33	3301.77	4127.22	634.331	1466.51	2308.8	3151.09	3993.39	61.7811	165.471	316.805	554.08	836.68	-158.116	-306.089	-451.944	-597.799	-743.654	2394.38	4788.75	7183.13	9577.5	11971.9	1790.43	3668.15	5552.79	7437.44	9322.09		228	625.816	1251.63	1877.45	2503.27	3129.08	784.397	1568.79	2353.19	3137.59	3921.99	183.083	427.505	671.927	916.349	1160.77	-13.3523	-26.7045
229	1203.48	2406.95	3680.01	4955.11	6230.21	1161.28	2322.55	3483.83	4645.11	5806.38	417.915	1067.48	1729.7	2391.93	3054.15	-64.9731	-128.584	-184.594	-240.603	-296.613	2400.09	4608.83	6419.47	8230.12	10040.8	2403.06	4809.67	7308.65	9522.5	11398.6		229	772.543	1545.09	2376.03	3255.36	4134.68	746.618	1493.72	2322.3	3150.89	3979.47	129.484	294.676	459.868	625.059	790.251	-15.5185	-31.037
230	1453.86	2907.73	4281.77	5230.72	6179.66	465.451	930.902	1396.35	1861.8	2327.26	185.721	371.442	557.162	759.53	971.557	-73.9088	-147.719	-215.164	-282.608	-350.053	1863.71	3781.83	5905.13	8052.84	10200.6	2674.31	5348.62	7865.85	9800.96	11736.1		230	690.387	1510.67	2349.87	2976.51	3603.16	352.937	705.875	1058.81	1411.75	1764.69	210.211	420.421	630.632	849.166	1072.53	-29.1943	-58.3886
231	1395.81	2791.61	4187.42	5583.23	6992.86	351.17	716.498	1268.17	1835.42	2415.15	23.9528	48.9405	73.9282	98.9159	165.448	-80.7708	-158.828	-236.885	-314.942	-392.998	2003.59	4007.19	6173.57	8424.95	10693.5	2687.14	5374.27	8061.41	10418.4	12385.3		231	632.635	1323.39	2179.31	3040.34	3901.37	390.526	788.131	1278.91	1777.48	2282.28	-18.0965	-32.0429	-45.9893	-59.9357	-73.8821	-28.5922	-57.1845
232	1243.94	2634.17	4024.4	5431.45	6885.06	37.8045	102.145	166.485	230.825	300.322	-39.7635	97.2619	307.721	552.653	886.45	-75.1561	-144.463	-211.239	-278.016	-344.793	2102.21	4373.15	6703.76	9034.36	11178.1	2282.44	4564.88	6959.02	9430.7	11902.4		232	723.34	1446.68	2170.02	2901.77	3656.8	231.775	476.818	721.861	966.903	1214.52	39.3084	78.6168	117.925	359.658	660.51	-26.3015	-52.603
233	1967	3948.23	5929.46	7910.69	9891.92	1560.51	3121.03	4681.54	6242.05	7802.57	231.951	463.902	695.853	927.803	1159.75	-72.7487	-141.464	-201.519	-261.574	-321.629	2417.76	4835.53	7098.2	9158.08	11218	2628.79	5313.61	8070.65	10830.2	13589.8		233	997.135	2001.38	3005.63	4009.88	5014.13	892.668	1785.34	2678	3570.67	4463.34	-79.8626	-159.725	-239.588	-202.136	-95.4797	-3.35917	-6.71834
234	1647.8	3295.6	4943.4	6591.2	8438.25	541.944	1083.89	1625.83	2167.78	2709.72	15.236	30.4721	45.7081	60.9442	76.1802	-33.1679	-53.1107	-70.9513	-88.792	-106.633	2736.8	5473.6	8210.39	10947.2	13684	2940.32	5914.6	8152.49	10673.1	13218.4		234	1067.25	2134.5	3201.75	4269	5336.25	317.812	635.624	953.437	1317.76	1748.64	-57.8244	-115.649	-173.473	-231.298	-289.122	-0.755518	-1.51104
235	1126.35	2252.7	3379.06	4505.41	5631.76	1340.33	2691.22	4088.53	5487.86	6887.2	83.2352	166.47	299.501	501.334	703.167	-47.2497	-94.4994	-130.089	-165.2	-200.311	3127.61	6255.21	9408.12	12573.1	15738.1	2000.4	4093.35	6188.54	8283.73	10378.9		235	797.874	1595.75	2393.62	3191.5	3989.37	861.485	1722.97	2584.45	3445.94	4307.42	103.423	206.845	310.268	413.69	517.113	-1.33734	-2.67467
236	1314.31	2656.45	4073.31	5490.16	6977.52	611.091	1222.18	1833.27	2461.79	3106.19	149.894	363.376	666.775	987.076	1307.38	23.9495	47.899	71.8486	95.7981	119.748	2216.47	4474.62	6763.51	9052.4	11341.3	2362.09	4757.25	7190.03	9622.82	12055.6		236	780.408	1560.82	2341.58	3129.12	3951.91	569.454	1138.91	1708.36	2277.82	2847.27	-72.2694	-112.745	-129.796	-13.586	102.624	24.3124	48.6249
237	1179.88	2362.99	3642.77	5054.31	6487.39	470.285	940.57	1414.03	1907.27	2539.23	-292.072	-584.143	-876.215	-1168.29	-1460.36	-21.5392	-43.0784	-64.6176	-86.1568	-107.696	1629.94	3293.11	5161.21	7055.56	8993.72	1958.47	3916.94	5875.41	7847.11	9849.99		237	789.678	1582.02	2374.36	3166.69	3969.8	302.165	604.331	906.496	1208.66	1559.33	-211.242	-422.484	-633.726	-844.968	-1056.21	67.2357	134.471
238	988.422	1976.84	3047.57	4183.19	5361	121.716	282.246	449.282	624.062	798.843	-469.514	-939.028	-1347.86	-1726.12	-2104.38	-29.7119	-59.4238	-89.1357	-118.848	-148.559	2141.61	4415.69	6689.77	8963.85	11237.9	1870.17	3754.44	5638.71	7522.98	9430.68		238	521.103	1104.75	1729.55	2386.8	3046.62	381.646	768.077	1157.76	1551.32	1944.87	-10.4374	-20.8747	-31.3121	-41.7495	-52.1868	-8.78469	-17.5694
239	897.761	1923.31	3012.61	4101.91	5191.21	522.392	806.112	538.562	271.012	97.9723	74.9267	149.853	224.78	299.707	374.633	-25.25	-50.5	-75.75	-101	-126.25	2290.44	4727.79	7165.13	9673.56	12204.1	1642.59	3297.17	5015.42	6733.68	8451.94		239	560.445	1122.15	1683.85	2245.56	2807.26	843.984	1568.63	2017.64	2466.66	2915.67	-3.57103	-7.14205	-10.7131	-14.2841	-17.8551	-5.72505	-11.4501
240	851.075	1828.92	2811.2	3793.49	4775.77	-51.7889	-103.578	-155.367	-207.156	-258.945	160.488	320.976	481.464	641.952	802.44	-31.42	-62.84	-94.26	-125.68	-157.1	2340.88	4681.77	7022.65	9444.11	11904.3	2330.27	4086.8	5683.66	7280.53	8877.39		240	464.432	989.991	1535.94	2096.41	2656.87	101.702	203.405	305.107	406.809	508.512	158.366	316.731	475.097	633.463	791.829	-1.63539	-3.27079
241	777.668	1566.81	2471.6	3376.39	4281.19	-29.5859	-303.072	-576.558	-850.044	-1123.53	60.2446	120.489	180.734	240.978	301.223	-62.9189	-125.838	-188.757	-251.675	-314.594	2704.81	5409.61	7923.19	10091.6	12260.1	1000.35	2018.21	3036.06	4053.91	5071.76		241	437.201	1049.88	1662.55	2275.23	2887.91	99.6311	77.3121	54.9932	32.6742	10.3552	-70.3856	-140.771	-211.157	-281.542	-351.928	-0.228364	-0.456729
242	736.412	1472.82	2209.24	2945.65	3682.06	836.045	1672.09	2508.14	3351.14	4202.32	-341.507	-683.014	-1024.52	-1366.03	-1707.53	-21.5839	-43.1679	-64.7518	-86.3357	-107.92	2345.15	4690.31	7035.46	9380.62	11725.8	1204.6	2417.28	3629.96	4842.64	6055.32		242	530.332	1060.66	1591	2121.33	2651.66	561.7	1123.4	1685.1	2246.8	2808.5	-169.643	-339.285	-508.928	-678.57	-848.213	-0.181714	-0.363427
243	1009.21	2018.42	3027.63	4036.84	5046.05	2108.65	4217.3	6325.94	8434.59	10543.2	-349.773	-699.546	-1049.32	-1640.24	-2386.07	-32.0377	-64.0755	-96.1132	-128.151	-160.189	1878.95	3757.9	5795.26	8057.85	10369.3	1333.01	2666.01	4005.06	5372.17	6739.29		243	516.444	1032.89	1549.33	2065.78	2582.22	1057.45	2114.89	3172.34	4229.78	5287.23	0	0	0	0	0	-11.8558	-23.7115
244	1063.08	2126.16	3189.25	4252.33	5315.41	38.2724	88.2987	155.254	224.823	366.71	-1.84388	-3.68776	-5.53163	-7.37551	-9.21939	-15.831	-31.662	-47.4931	-63.3241	-79.1551	1780.81	3675.89	5644.17	7643.76	9661.67	1991.74	3983.48	5975.23	7966.97	9958.71		244	574.511	1149.02	1723.53	2298.05	2898.56	479.682	959.364	1439.05	1918.73	2398.41	0	0	0	0	0	-0.0379489	-0.0758978
245	632.591	1283.67	1934.75	2594.46	3259.37	114.908	229.815	344.723	482.131	644.182	-413.725	-933.054	-1452.38	-1971.71	-2491.04	-28.5382	-57.0764	-85.6147	-114.153	-142.691	2030.74	4061.48	6092.22	8122.95	10153.7	2453.13	4906.26	6842.15	8592.41	10342.7		245	237.187	571.987	1019.29	1466.59	1913.89	461.61	923.219	1384.83	1846.44	2308.05	-134.092	-320.985	-507.879	-694.772	-881.666	-7.5875	-15.175
246	357.986	715.971	1073.96	1431.94	1789.93	832.92	1694.97	2590.33	3491.78	4402.09	-808.379	-1616.76	-2425.14	-3233.52	-4041.9	-21.2411	-42.4822	-63.7233	-84.9644	-106.206	2089.04	4178.09	6345.32	8683.86	11082.9	1474.85	2949.71	4424.56	5899.42	7374.27		246	231.16	462.321	693.481	924.641	1155.8	589.803	1179.61	1769.41	2359.21	2949.01	-245.434	-490.868	-736.302	-981.736	-1227.17	-8.34037	-16.6807
247	1060.61	2136.67	3212.73	4288.79	5364.85	741.561	1483.12	2224.68	2967.95	3852.83	15.3406	30.6811	46.0217	61.3623	76.7028	-28.8604	-57.7208	-86.5812	-115.442	-144.302	2262.84	4525.69	6825.68	9177.64	11707.9	3337.07	6674.14	10011.2	12890.8	15516.2		247	482.786	965.571	1504.57	2120.85	2737.13	514.817	1029.63	1645.1	2319.43	2993.77	-113.977	-227.954	-341.931	-455.908	-569.885	-8.38121	-16.7624
248	1444.19	2888.38	4332.58	5776.77	7220.96	1129.63	2259.26	3388.89	4518.53	5648.16	221.852	443.704	665.556	887.409	1109.26	-65.3815	-130.763	-196.144	-261.526	-326.907	3123.1	6246.2	9369.29	12492.4	15615.5	3750.54	7565.03	11379.5	14620.8	17738.4		248	656.216	1312.43	2118.76	3044.88	3971.01	776.933	1553.87	2330.8	3107.73	3884.66	86.9773	173.955	260.932	381.936	542.757	-20.4469	-40.8938
249	1707.03	3414.06	5131.71	6859.02	8601.91	998.083	1996.17	2994.25	3992.33	4990.69	98.4965	196.993	295.49	393.986	492.483	-65.2267	-130.453	-195.68	-260.907	-326.134	2928.02	6022.65	9121.47	12220.3	15319.1	3140.54	6221.76	9360.95	12500.2	15639.3		249	994.514	1989.03	2983.54	3978.05	4980.35	703.662	1407.32	2110.99	2814.65	3518.44	42.6206	85.2411	127.862	170.482	213.103	-27.7441	-55.4881
250	1556.43	3112.86	4669.29	6225.72	7782.15	1040.67	2152.12	3263.57	4375.03	5486.48	166.962	356.025	545.088	814.501	1126.45	-57.4626	-114.925	-172.388	-229.85	-266.389	1877.31	3847.06	5821.72	7895.22	10199.9	2287.46	4574.92	6862.38	9149.84	11437.3		250	707.506	1504.93	2321.82	3138.7	3955.58	1137.32	2274.65	3411.97	4549.29	5686.62	69.2294	138.459	207.688	317.092	447.766	-23.5925	-47.185
251	1367.25	2757.98	4148.7	5539.42	6930.15	354.518	740.593	1186.29	1641.73	2107.73	-303.59	-607.18	-910.77	-1214.36	-1517.95	-20.8348	-41.6696	-62.5044	-83.3392	-104.174	1738.58	3495.93	5253.28	7010.63	8767.97	2236.59	4473.17	6709.76	8946.34	11182.9		251	636.639	1372.64	2108.63	2844.63	3580.63	742.93	1497.87	2274.56	3056.11	3842.94	-225.637	-451.275	-676.912	-902.549	-1128.19	-5.25594	-10.5119
252	1592.7	3185.41	4778.11	6370.82	7963.52	394.409	797.772	1201.13	1617.09	2048.02	-323.331	-646.662	-927.558	-1089.03	-1234.12	-25.2152	-50.4305	-75.6457	-100.861	-126.076	2114.51	4229.01	6343.52	8509.24	10683.3	1867.28	3734.56	5601.83	7469.11	9361.92		252	873.261	1746.52	2619.78	3493.05	4366.31	467.989	935.977	1403.97	1871.95	2339.94	-273.513	-547.027	-820.54	-1094.05	-1367.57	-8.45144	-16.9029
253	1634	3268	4901.99	6535.99	8169.99	951.551	1946.49	2941.43	3936.37	4947.27	-35.1524	-70.3048	-102.602	-121.805	-141.008	-167.611	-335.223	-450.772	-485.891	-521.009	2105.85	4274.09	6445.26	8789.38	11203.3	2115.64	4231.28	6350.21	8482.21	10620		253	935.331	1870.66	2805.99	3741.32	4676.65	868.858	1737.72	2606.57	3475.43	4352.27	-146.491	-198.947	-249.974	-294.455	-338.936	0	0
254	1507.86	3015.72	4523.58	6031.44	7539.3	-296.715	-173.24	514.024	1201.29	1888.55	160.621	321.242	481.863	642.484	803.105	-25.4829	-50.9658	-76.4487	-101.932	-127.415	1696.18	3472.51	5278.61	7193.53	9108.65	3217.46	6434.91	9657.61	12409.2	14879		254	693.301	1386.6	2269.46	3189.2	4108.94	557.37	1217.67	1939.5	2661.34	3383.18	154.832	309.663	464.495	619.327	774.158	-6.93692	-13.8738
255	1299.61	2599.23	3898.84	5211.93	6581.27	970.404	2271.97	3638.74	5005.52	6372.29	286.995	573.99	860.985	1147.98	1434.98	-67.1991	-134.398	-201.597	-268.796	-335.995	2051.12	4102.25	5994.97	7685.3	9375.64	2576.98	5153.96	7730.93	10307.9	12884.9		255	634.051	1374.49	2311.31	3249.75	4188.19	754.817	1509.63	2264.45	3019.27	3774.08	226.149	452.299	678.448	904.598	1130.75	-7.83731	-15.6746
256	625.693	1251.39	1877.08	2502.77	3128.46	1306.5	2613	3919.51	5226.01	6532.51	253.189	506.378	759.567	1074.88	1467.56	276.619	553.237	829.856	1106.47	1401.14	2638.61	5277.23	7485.73	9570.87	11656	2575.97	5154.35	7773.98	10393.6	13013.2		256	470.678	941.356	1412.03	1882.71	2353.39	699.725	1399.45	2099.18	2798.9	3498.63	234.72	469.44	704.16	938.88	1173.6	146.606	293.212
257	767.332	1534.66	2302	3069.33	3836.66	343.611	687.223	1030.83	1374.45	1718.06	453.186	921.328	1389.47	1857.61	2325.75	-122.306	-244.611	-366.917	-489.223	-605.726	3024.75	6069.81	9114.87	12006.1	14734.5	2210.6	4421.19	6631.79	8842.38	10750.1		257	418.468	836.936	1255.4	1673.87	2092.34	484.618	969.237	1453.86	1938.47	2423.09	283.539	567.078	850.617	1134.16	1417.69	-5.1656	-10.3312
258	894.007	1788.01	2682.02	3576.03	4470.04	-408.773	-806.267	-1203.76	-1601.26	-1998.75	154.616	309.233	463.849	618.466	773.082	223.725	447.45	671.175	894.9	1118.62	2225.03	4450.06	6675.09	8900.11	11125.1	1473.22	2666.5	3859.79	5053.08	6246.36		258	582.86	1165.72	1748.58	2331.44	2914.3	8.58843	22.8166	37.0448	51.2731	65.5013	-60.2855	-120.571	-180.856	-241.142	-301.427	152.391	304.781
259	1069.07	2138.13	3207.2	4276.26	5354.18	83.3095	166.619	249.929	333.238	644.281	-27.5782	-55.1564	-82.7346	-110.313	-137.891	-165.404	-330.809	-496.213	-661.618	-802.49	2572.36	5144.72	7717.08	10289.4	12861.8	2180.35	3754.33	5328.31	6946.19	8701.48		259	674.216	1348.43	2022.65	2696.86	3375.51	158.649	347.343	554.28	761.218	968.155	2.37664	4.75328	7.12992	9.50656	14.6943	-39.1624	-78.3248
260	1143.03	2286.99	3443.89	4648.95	5854.01	854.598	1718.98	2583.37	3447.75	4312.14	-112.06	-224.119	-336.179	-448.238	-560.298	-17.4919	-34.9839	-52.4758	-69.9678	-87.4597	2652.34	5021.69	7272.17	9522.66	11773.1	1796.32	3598.57	5407.46	7216.34	9025.23		260	441.766	996.604	1694.59	2392.58	3090.57	610.505	1225.9	1841.3	2456.7	3072.1	-109.488	-218.976	-328.463	-437.951	-547.439	-1.17815	-2.3563
261	1131.38	2269.01	3410.24	4551.46	5692.69	1135.59	2271.17	3406.76	4542.35	5212.93	-134.965	-269.931	-404.896	-539.862	-674.827	-6.09546	-11.4071	-16.7188	-22.0304	-27.3421	2395.75	4739.33	7082.9	9426.47	11770	1665.85	3331.69	4997.54	6663.38	8329.23		261	716.632	1433.26	2149.9	2866.53	3598.12	916.25	1832.5	2748.75	3665	4348.75	130.896	261.793	392.689	523.585	654.481	-1.18649	-1.98107
262	1231.68	2463.35	3695.03	4926.71	6158.39	478.002	956.004	1475.51	2075.62	2675.74	-62.3519	-382.868	-703.384	-847.311	-922.183	77.7984	155.597	233.395	311.193	388.992	2421.14	4842.28	7263.42	9684.56	12105.7	1901.92	3803.83	5705.75	7460.72	9004.89		262	897.065	1794.13	2691.19	3588.26	4485.32	723.398	1446.8	2170.19	2893.59	3616.99	-300.833	-601.665	-902.498	-1203.33	-1504.16	42.5839	85.1677
263	1123.88	2247.77	3371.65	4661.59	5957.79	-25.7298	-51.4596	-64.9981	-18.4816	28.0349	-322.006	-644.012	-966.017	-1288.02	-1610.03	-61.6864	-123.373	-185.059	-246.746	-308.432	2046.23	4092.46	6138.68	8184.91	10231.1	1046.32	2207.93	3371.12	4608.33	5955.35		263	726.911	1453.82	2180.73	2907.64	3634.55	284.065	568.13	852.195	1136.26	1420.32	0.955057	1.91011	2.86517	3.82023	4.77528	-3.95509	-7.91019
264	1353.14	2706.28	4059.42	5457.44	6869.53	483.004	990.531	1624.53	2258.52	3109.11	33.7112	133.858	353.624	657.474	1073.02	-16.6313	-33.2627	-49.894	-66.5253	-83.1567	2142.96	4285.92	6428.89	8571.85	10714.8	1559.76	3162.41	4908.86	6669.22	8429.7		264	824.39	1648.78	2473.17	3297.56	4121.95	464.141	940.543	1480.18	2019.82	2559.45	-5.16708	-10.3342	-15.5012	-20.6683	30.0146	-1.14094	-2.28187
265	1512.84	3025.69	4538.53	6051.38	7599.54	790.041	1580.08	2393.32	3230.08	4066.83	-543.829	-1087.66	-1631.49	-2175.32	-2719.15	-18.4083	-36.8167	-55.225	-73.6334	-92.0417	2145.14	4290.29	6435.43	8580.57	10725.7	1566.08	3132.16	4698.24	6264.31	7830.39		265	818.047	1636.82	2500.05	3363.28	4226.52	752.752	1505.5	2258.26	3011.01	3763.76	-293.386	-586.771	-880.157	-1173.54	-1466.93	-1.1033	-2.20659
266	1370.64	2741.28	4178.93	5518.32	6564.19	751.162	1513.09	2285.53	3260.64	4391.29	-201.332	-402.664	-603.995	-805.327	-1006.66	-83.154	-166.308	-249.462	-326.001	-380.4	1773.54	3572.79	5399.57	7284.87	9226.42	1905.67	3811.34	5400.95	6899.91	8398.87		266	747.456	1518.46	2322.96	3078.34	3686.96	777.783	1555.57	2333.35	3277.9	4305.3	-147.067	-294.134	-441.2	-588.267	-735.334	-6.82759	-13.6552
267	1197.97	2395.95	3646.15	4949.61	6314.27	-762.424	-1522.79	-2255.92	-2981.9	-3707.88	-514.098	-1028.2	-1542.29	-2056.39	-2570.49	-113.646	-190.073	-266.499	-342.925	-419.352	1608.78	3217.55	4849.5	6678.52	8507.54	1522.22	3044.44	4566.66	6088.88	7611.1		267	389.235	778.47	1193.82	1635.8	2139.88	108.745	217.489	326.234	434.978	575.112	-311.612	-623.225	-934.837	-1246.45	-1558.06	-0.472723	-0.945446
268	1409.58	2819.16	4228.74	5686.24	7187.87	260.519	521.037	781.556	1042.07	1302.59	-626.44	-1252.88	-1879.32	-2505.76	-3132.2	-171.19	-342.381	-513.571	-684.761	-850.495	2076.42	4235.82	6395.22	8573.63	10796.6	1998.5	3997	5995.5	7994	9992.5		268	845.787	1703.35	2560.9	3442.43	4346.01	559.828	1119.66	1679.48	2239.31	2799.14	-311.738	-623.475	-935.213	-1246.95	-1558.69	-1.64032	-3.28064
269	1332.06	2664.13	4020.52	5385.02	6749.51	2243.35	4486.71	6730.06	8989.61	11253.8	144.167	309.499	498.976	718.005	805.567	-130.687	-261.374	-392.06	-522.747	-653.434	2831.74	5663.48	8495.22	11327	13487.9	1844.18	4134.83	6733.28	9331.74	11930.2		269	839.415	1678.83	2518.24	3357.66	4197.07	1140.44	2280.88	3421.32	4561.75	5740.18	-2.42843	-2.42843	-2.42843	-2.42843	-2.42843	-1.84657	-3.69314
270	1413.53	2827.07	4240.6	5654.13	7067.67	1483	2966	4512.62	6073.01	7633.41	-533.864	-1067.73	-1572.7	-2056.74	-2525.92	177.196	354.393	495.797	404.492	313.186	2012.22	4032.57	6052.91	8073.26	10093.6	1781.33	3704.41	5627.48	7550.56	9473.63		270	752.6	1505.2	2257.8	3010.4	3805.17	1018.55	2037.1	3087.47	4144.72	5201.97	-492.194	-984.387	-1476.58	-1968.77	-2453.54	129.783	259.566
271	1073.22	2146.44	3219.66	4292.89	5428.92	441.533	883.067	1546.57	2330.06	3140.58	272.592	620.512	968.432	1316.35	1664.27	8.95266	17.9053	26.858	35.8106	44.7633	1912.95	3945.69	5978.43	8011.17	10043.9	2223.65	4447.3	6670.95	8894.6	11118.2		271	676.068	1352.14	2028.2	2704.27	3380.34	460.765	921.529	1382.29	1856.14	2343.5	233.82	467.64	701.459	935.279	1169.1	52.388	104.776
272	1065.6	2138.75	3222.91	4341.26	5492.71	529.035	1058.07	1625.5	2224.26	2823.02	-121.133	-158.239	-195.345	-232.451	-269.557	-140.941	-281.882	-422.823	-518.52	-612.473	1318.41	2673.94	4033.6	5393.26	6752.92	2684.36	4778.62	6192.61	7455.06	8717.51		272	612.296	1224.59	1836.89	2449.18	3072.41	417.62	851.926	1286.23	1720.54	2154.84	-82.1549	-164.31	-246.465	-328.619	-410.774	-29.7771	-59.5542
273	1210.58	2511.62	3812.66	5113.7	6419.27	488.636	977.272	1465.91	1954.54	2443.18	-236.101	-464.558	-642.165	-816.449	-990.734	63.165	126.33	189.495	252.66	315.825	1228.76	2457.52	3686.28	4915.04	6143.8	2617.33	5262.33	7955.07	10647.8	13340.6		273	608.355	1216.71	1825.06	2433.42	3041.77	337.432	674.863	1012.29	1349.73	1687.16	-125.945	-251.889	-377.834	-503.778	-629.723	83.8977	167.795
274	1572.36	3144.72	4717.08	6289.44	7906.44	270.012	602.09	934.169	1266.25	1598.33	-322.71	-645.42	-968.13	-1290.84	-1613.55	-12.6526	-25.3052	-37.9578	-50.6105	-63.2631	1809.43	3548.77	5288.1	7027.44	8766.78	2917.34	5108.33	7335.03	9843.8	12376.5		274	1042.05	2084.11	3126.16	4168.22	5210.27	177.695	386.422	595.15	803.877	1012.61	-166.852	-333.704	-500.556	-667.408	-834.26	-3.13625	-6.2725
275	1812.95	3625.9	5438.85	7251.8	9064.74	181.81	363.62	545.43	734.123	922.986	-58.9331	-117.866	-215.133	-406.673	-598.212	-48.2714	-96.5427	-144.814	-193.085	-241.357	2384.47	4748.87	6953.08	9157.29	11365.2	2162.82	4325.65	6488.47	8737.39	10822.5		275	1122.48	2244.96	3367.43	4489.91	5612.39	121.004	242.009	363.013	484.017	605.022	-6.14977	-12.2995	-37.6164	-110.069	-182.522	-1.37427	-2.74853
276	1873.44	3746.88	5620.32	7493.77	9367.21	178.629	357.258	535.887	714.516	893.146	-22.9808	-45.9617	-68.9425	-91.9233	-114.904	-52.3804	-104.761	-157.141	-209.521	-261.902	2099.53	4199.05	6298.58	8398.1	10497.6	1554.6	3144.97	4744.33	6479.24	8253.1		276	1113.34	2226.69	3340.03	4453.37	5566.72	90.4533	180.907	271.36	361.813	452.267	-37.3423	-74.6847	-112.027	-149.369	-186.712	0	0
277	671.958	1343.92	2015.87	2687.83	3359.79	-100.924	-201.848	-245.253	23.3997	316.435	-9.50998	12.2241	33.9582	55.6922	-173.487	-45.4456	-90.8912	-136.337	-181.782	-227.228	2351.06	4702.13	6887.74	8566.22	10185.9	999.952	1999.9	2999.85	3999.81	4999.76		277	465.759	931.518	1397.28	1863.04	2328.8	109.967	219.933	329.9	439.866	617.036	293.94	587.88	881.819	1175.76	1292.58	-0.734797	-1.46959
278	425.254	850.508	1275.76	1701.02	2126.27	502.929	1005.86	1590.03	2177.39	2764.75	-112.277	-224.555	-336.832	-449.109	-561.023	-47.9575	-95.915	-143.873	-191.83	-239.788	2429.09	4858.17	7287.26	9682.05	11807.6	603.344	1206.69	1810.03	2413.38	3016.72		278	281.392	562.785	844.177	1125.57	1406.96	609.537	1219.07	1828.61	2438.15	3047.68	-90.4275	-180.855	-271.282	-361.71	-452.137	-0.295806	-0.591612
279	376.57	772.823	1169.08	1565.33	1961.58	-210.779	-318.811	-299.057	-279.302	-245.827	110.252	265.631	517.594	769.556	1021.52	89.5697	179.139	268.709	358.279	447.848	2385.38	4770.76	7226.16	9685.22	12144.3	475.441	950.881	1426.32	1901.76	2377.2		279	251.145	502.291	753.436	1004.58	1255.73	161.676	323.352	485.028	698.375	934.017	3.66647	7.33295	10.9994	14.6659	18.3324	67.0014	134.003
280	790.882	1581.76	2372.65	3163.53	3954.41	1777.6	3178.6	4507.43	5844.82	7182.22	-381.389	-762.779	-1144.17	-1413.66	-1625.3	174.53	285.143	226.02	166.896	107.773	1834.53	3669.05	5505.2	7341.71	9178.23	577.087	1158.38	1739.93	2321.49	2903.04		280	494.277	988.553	1482.83	1977.11	2471.38	1128.28	2067.73	2939.4	3811.08	4682.75	-141.779	-283.557	-425.336	-511.167	-568.07	105.724	179.489
281	711.191	1422.38	2133.57	2844.77	3555.96	-300.061	-600.123	-760.482	-535.549	-310.617	-454.345	-908.689	-1363.03	-1799.61	-2215.13	-51.2178	-102.436	-153.653	-204.871	-256.089	2150.41	4300.82	6451.23	8601.64	10564.1	619.359	1238.72	1858.08	2477.44	3096.8		281	384.784	769.568	1154.35	1539.14	1923.92	241.113	482.226	768.394	1080.77	1393.15	-303.933	-607.866	-911.799	-1215.73	-1479.33	-0.189919	-0.379838
282	479.839	959.677	1439.52	1919.35	2399.19	773.297	1546.59	2320.58	3098.3	3876.01	-37.1335	-74.267	-111.401	-148.534	-185.668	-79.5304	-159.061	-238.591	-318.122	-397.652	1690.45	3380.89	5071.34	6761.78	8452.23	686.099	1372.2	2058.3	2744.4	3430.5		282	280.192	560.383	840.575	1120.77	1400.96	460.302	920.604	1380.91	1841.21	2301.51	0	0	0	0	0	-20.0962	-40.1923
283	672.52	1345.04	2017.56	3008.22	4040.42	1653.51	3313.85	5063.56	6813.27	8601.94	-29.4118	-58.8236	-88.2354	-117.647	-147.059	-120.605	-241.21	-361.815	-482.42	-603.025	2406.75	4959.7	7512.65	10065.6	12618.5	1966.98	4031.19	6174.94	8490.59	11315.1		283	621.395	1290.82	1960.24	2629.66	3299.08	920.279	1840.56	2760.84	3681.12	4620.88	-62.7944	-125.589	-188.383	-251.178	-313.972	-22.6697	-45.3394
284	1321.9	2643.81	3965.71	5287.62	6609.52	165.804	675.643	1606.58	2537.51	3468.45	-436	-871.999	-1632.97	-2416.93	-3200.88	-104.353	-208.706	-313.059	-417.413	-521.766	2783.58	5567.17	8350.75	11134.3	13917.9	2883.32	5962.27	9041.22	12172.7	15346.9		284	635.875	1271.75	1907.62	2543.5	3179.37	466.723	1049.18	1672.96	2296.74	2920.52	-215.68	-431.36	-647.04	-862.72	-1078.4	-0.541	-1.082
285	1376.93	2875.02	4373.12	5871.22	7369.31	308.842	617.684	926.526	1235.37	1590.9	-343.857	-687.715	-1031.57	-1375.43	-1719.29	-38.6579	-77.3158	-115.974	-154.632	-193.29	2538.53	5117.44	7791.27	10465.1	13074.7	2450.81	4901.61	7352.42	10029.8	12758.1		285	800.331	1600.66	2400.99	3201.32	4001.65	512.22	1024.44	1536.66	2048.88	2561.1	-253.281	-506.561	-759.842	-1013.12	-1266.4	-0.0288111	-0.0576222
286	1282.14	2952.59	4664.9	6377.2	8089.5	1272.25	2544.5	3816.75	5089	6361.25	-17.6661	-35.3323	-52.9984	-70.6646	-88.3307	43.8415	114.283	184.725	255.167	325.608	2562.61	5178.61	8027.73	10876.8	13738.6	3194.38	6388.77	9597.16	12375.4	14651		286	883.997	1767.99	2651.99	3535.99	4419.99	692.901	1385.8	2078.7	2771.6	3464.5	-99.2457	-198.491	-297.737	-396.983	-496.228	53.7046	107.409
287	1155.77	2453	3904.84	5356.69	6808.54	132.667	265.334	398.001	530.669	663.336	119.903	239.806	359.71	498.312	641.591	-75.8897	-151.779	-227.669	-303.559	-379.448	2661.73	5323.46	7985.2	10646.9	13308.7	3204.06	5566.8	7785.2	10003.6	12222		287	609.396	1262.58	1993.08	2723.58	3454.08	120.846	241.692	362.537	483.383	604.229	-107.049	-214.097	-321.146	-425.488	-426.665	-18.8827	-37.7654
288	1063.52	2225.76	3607.77	5274.6	7091.42	793.859	1587.72	2381.58	3175.44	3969.3	-181.641	-358.003	-443.52	-529.038	-604.744	-53.4733	-106.947	-160.42	-213.893	-267.367	2742.09	5491.99	8241.89	10991.8	13741.7	2108.25	4303.9	6527.09	8750.73	10974.4		288	820.338	1640.68	2500.47	3418.57	4336.66	353.499	706.997	1060.5	1413.99	1767.49	-222.444	-432.446	-642.447	-852.449	-1062.45	-0.0389075	-0.0778149
289	1284.67	2569.34	3854	5138.67	6423.34	921.979	1843.96	2765.94	3687.92	4609.89	-290.307	-580.615	-870.922	-1161.23	-1451.54	-92.4949	-184.99	-277.485	-369.98	-462.475	2521.46	5042.91	7603.71	10170.9	12408.6	2677.54	5355.08	8049.35	10747.9	13446.5		289	680.508	1361.02	2099.29	2879.05	3658.82	549.84	1099.68	1649.52	2199.36	2749.2	-324.73	-649.46	-974.19	-1298.92	-1623.65	-14.0464	-28.0928
290	1549.59	3099.18	4648.76	6198.35	7747.94	871.21	1763.94	2916.02	4089.8	5263.58	-179.185	-358.37	-537.555	-716.74	-895.925	-14.9742	-29.9484	-44.9226	-59.8968	-74.871	2763.37	5526.75	8258.72	10786.7	13314.6	2465.86	4982.61	7499.37	10016.1	12532.9		290	866.755	1733.51	2600.27	3467.02	4333.78	1028.18	2056.37	3085.16	4203.04	5320.91	-274.316	-548.633	-822.949	-1097.27	-1371.58	-0.000146457	-0.000292914
291	1920.76	3841.52	5762.28	7683.04	9636.1	938.109	1876.22	2872.43	3886.6	4900.77	177.047	354.094	531.141	708.188	885.235	-61.5744	-107.843	-154.112	-200.381	-246.65	2711.89	5423.77	7688.03	9522.93	11357.8	2736.78	5569.32	8469.75	11370.2	14270.6		291	935.392	1870.78	2806.18	3756.93	4855.9	998.553	1997.11	2995.66	3994.21	4992.76	0	0	0	0	0	0	0
292	1714.59	3429.18	5143.77	6858.36	8572.95	1367.6	2735.21	4102.81	5495.51	6924.24	-712.493	-1256.22	-1799.95	-2343.68	-2887.41	-63.0668	-112.05	-161.033	-210.016	-258.999	1441.97	2961.11	4591.28	5377.7	6063.11	3369.95	7046.8	10723.7	14400.5	18077.4		292	922.803	1845.61	2768.41	3691.21	4614.01	892.9	1785.8	2678.7	3571.6	4464.5	-255.677	-426.973	-598.268	-769.564	-940.86	0	0
293	1150.86	2301.73	3452.59	4834.77	6255.92	1034.7	2091.12	3150.03	4208.93	5273.74	-343.713	-593.209	-780.429	-874.554	-948.045	-259.285	-518.571	-777.856	-1037.14	-1296.43	1731.54	3314.59	4897.65	6480.7	8063.76	3281.07	6658.76	10209.1	13759.5	17309.9		293	730.663	1461.33	2191.99	3038.31	3900.04	654.987	1309.97	1964.96	2619.95	3274.93	-88.675	-157.46	-208.704	-259.949	-311.194	-31.4015	-62.803
294	1062.29	2124.58	3186.86	4249.15	5311.44	1122.97	2270.93	3497.23	4864.33	6231.43	152.46	327.618	550.696	818.068	1085.44	-279.724	-513.434	-747.144	-980.853	-1214.56	2108.82	3908.3	5927.34	7946.37	9965.4	2365.23	4775.38	7185.53	9595.68	12005.8		294	563.402	1138.32	1713.23	2288.14	2907.4	690.924	1381.85	2072.77	2763.69	3454.62	47.3543	174.813	302.273	429.732	557.191	-4.58825	-9.17649
295	1605.09	3210.18	4815.28	6420.37	8217.12	644.452	1293.37	2029.4	2766.66	3503.92	455.766	911.532	1369.05	1834.8	2300.55	-308.216	-583.247	-858.277	-1133.31	-1408.34	2767.8	5004.65	7241.51	9478.37	11715.2	3292.93	6612.81	10134	13670.9	17209.5		295	996.183	2005.16	3014.15	4023.13	5032.21	565.758	1131.52	1697.28	2263.03	2828.79	-45.7431	-91.4862	-137.229	-182.972	-228.716	-3.29444	-6.58889
296	659.152	1605.48	2551.81	3558.76	4687.68	725.467	1791.22	2856.97	3922.72	4988.47	185.912	-28.7376	-302.527	-576.317	-850.107	79.5637	241.835	404.105	566.376	728.647	1681	3362	5043.01	6724.01	8421.63	3063.49	6214.74	9365.99	12517.2	15287.3		296	424.989	897.65	1374.36	1851.06	2327.77	736.583	1473.17	2209.75	2946.33	3682.91	229.851	259.421	259.421	259.421	259.421	177.583	355.166
297	1754.79	3509.59	5264.38	7019.17	8773.97	1375.58	2751.38	4127.17	4972.63	5787.33	56.9777	113.955	170.933	227.911	284.889	-181.376	-333.393	-479.396	-625.4	-771.403	2059.53	4119.06	6178.59	8238.12	10233.3	1500.72	3001.44	4502.16	6002.88	7503.6		297	1093.46	2239.97	3386.47	4577.19	5780.53	1163.46	2366.58	3569.69	4507.64	5430.21	-72.7193	-55.0381	-37.3569	-19.6756	-1.99444	-7.30301	-14.606
298	1819.46	3638.92	5458.38	7277.83	9097.29	602.04	1204.08	1806.12	2420.1	3046.36	307.728	699.911	1092.09	1484.28	1876.46	-188.313	-376.626	-564.939	-753.252	-941.565	1666.74	3333.47	5000.21	6666.94	8333.68	1161.55	2323.1	3484.65	4646.2	5807.75		298	785.041	1570.08	2355.12	3140.16	3925.2	620.842	1241.68	1862.53	2483.37	3104.21	-120.035	-240.07	-311.578	-314.459	-317.34	-10.6949	-21.3897
299	817.318	1634.64	2451.95	3269.27	4088.48	494.302	998.204	1517.92	2037.64	2557.36	-102.074	-204.148	-306.222	-408.296	-510.371	-170.123	-340.245	-510.368	-680.491	-830.723	2052.52	4117.22	6184.46	8251.7	10318.9	1785.55	3571.1	5356.65	7142.21	8927.76		299	243.592	487.183	856.472	1306.37	1756.28	355.084	710.168	1065.25	1420.34	1775.42	-37.0843	-74.1687	-111.253	-148.337	-185.422	-1.38092	-2.76183
300	670.953	1341.91	2012.86	2689.21	3375.99	254.245	508.49	762.736	1016.98	1271.23	97.3846	194.769	292.154	389.538	486.923	-159.734	-319.468	-473.311	-603.33	-733.348	2315.11	4656.13	6997.16	9129.79	11249.2	718.797	1437.59	2156.39	2875.19	3593.99		300	372.257	744.513	1116.77	1489.03	1861.28	323.294	646.587	969.881	1324.35	1777.03	-28.037	-56.074	-84.1111	-112.148	-140.185	-60.0237	-120.047
301	771.154	1542.31	2313.46	3090.63	3868.12	672.22	1381.92	2097.95	2813.97	3530	297.802	702.008	1134.9	1567.2	1845.55	-273.415	-546.83	-814.056	-1019.69	-1199	2351.63	4703.25	7054.88	9406.5	11758.1	722.239	1444.48	2166.72	2888.96	3615.91		301	491.952	983.904	1475.86	1967.81	2459.76	480.249	960.498	1440.75	1921	2401.25	-1.90222	-3.80445	-5.70667	-7.60889	-9.51112	-15.8512	-31.7023
302	1396.43	2792.86	4189.3	5585.73	7044.17	330.451	660.903	991.354	1321.81	1652.26	-255.202	-510.404	-765.607	-1020.81	-1276.01	-207.673	-415.346	-623.018	-801.509	-920.908	2069.2	4389.55	6709.89	9030.24	11350.6	998.707	2038.01	3080.44	4122.87	5165.3		302	850.56	1701.12	2551.68	3402.24	4252.8	275.346	550.692	826.038	1101.38	1376.73	76.5052	153.01	229.515	306.021	382.526	24.1235	48.2469
303	694.372	1388.74	2083.11	2777.49	3471.86	440.862	881.724	1322.59	1763.45	2204.31	-202.836	-267.355	-265.135	-262.914	-260.694	-213.29	-426.58	-631.397	-795.407	-959.416	2159.29	4361.29	6632.6	8903.91	11175.2	2300.38	4600.77	6901.15	9207.77	11526.4		303	316.324	632.648	948.973	1265.3	1581.62	281.004	562.008	843.012	1124.02	1405.02	-106.605	-144.051	-148.127	-152.203	-156.279	-0.879987	-1.75997
304	1241.95	2483.91	3725.86	4967.82	6209.77	321.465	642.931	964.396	1312.11	1663.37	-48.4333	-96.8667	-145.3	-193.733	-242.167	-464.169	-927.521	-1390.87	-1830.28	-2246.46	2516.26	5032.52	7548.78	10065	12581.3	2083.59	4187.52	6291.45	8395.37	10499.3		304	701.004	1402.01	2103.01	2806.84	3511.36	387.697	775.393	1163.09	1550.79	1938.48	-87.3774	-174.755	-262.132	-349.51	-436.887	-21.5319	-43.0638
305	793.07	1596.07	2402.89	3209.72	4016.54	306.03	612.061	918.091	1224.12	1538.02	104.15	208.3	312.45	416.6	520.75	-190.681	-381.362	-572.043	-741.733	-865.741	2595.55	5191.1	7887.16	10698.4	13640	2767.99	5560.58	8353.18	11145.8	13938.4		305	486.278	972.557	1458.84	1945.11	2431.39	454.615	909.23	1363.85	1829.88	2364.87	-0.279579	-0.559158	-0.838737	-1.11832	-1.3979	-33.3091	-66.6183
306	952.389	1904.78	2857.17	3809.56	4761.95	800.476	1600.95	2401.43	3201.9	4002.38	-270.038	-540.075	-810.113	-1080.15	-1350.19	-249.809	-499.618	-749.427	-999.236	-1218.2	2454.56	4933.87	7413.18	9909.59	12469.9	3284.38	6751.93	10219.5	13687	17154.6		306	706.675	1413.35	2120.03	2826.7	3533.38	573.437	1146.87	1720.31	2293.75	2867.18	-117.5	-235	-352.501	-470.001	-587.501	-0.60161	-1.20322
307	972.656	1945.31	2924.12	3912.79	4941.43	174.824	349.648	524.472	699.296	874.12	-151.158	-302.317	-443.942	-443.525	-370.192	-270.515	-541.03	-811.545	-1082.06	-1344.38	2116.73	4233.46	6350.2	8466.93	10583.7	1507.37	3043.55	4581.95	6120.35	7658.75		307	504.063	1008.13	1512.19	2016.25	2520.32	244.095	488.191	732.286	976.381	1220.48	-314.605	-474.006	-633.407	-792.808	-952.209	-0.574743	-1.14949
308	896.476	1808.04	2729.45	3650.86	4572.27	1057.91	2115.82	3173.73	4231.64	5289.54	-54.2423	-31.7918	303.649	695.11	1086.57	-267.32	-534.64	-801.96	-1069.28	-1319.05	1892.99	3785.98	5679.78	7584.32	9488.85	1472.62	2681.71	3770	4858.3	5946.59		308	446.874	914.358	1398.62	1906.92	2415.23	675.747	1351.49	2027.24	2702.99	3378.74	-0.753455	-1.50691	-2.26036	-3.01382	-3.76727	0	0
309	809.104	1618.21	2593.33	3618.46	4643.58	1109.31	2218.63	3327.94	4479.63	5653.31	-156.594	-313.188	-469.782	-621.008	-478.576	-251.72	-503.441	-755.161	-1006.88	-1247.21	1815.79	3631.58	5447.36	6716.49	7872.3	1874.77	3233.19	4591.62	5950.04	6726.92		309	457.999	945.402	1460.79	1976.17	2501.35	701.382	1402.76	2104.15	2805.53	3506.91	-268.683	-537.365	-806.048	-1074.73	-1343.41	-0.433545	-0.86709
310	1646.48	3292.97	4939.45	6602.09	8273.03	587.3	1174.6	1761.9	2349.2	2936.5	-24.7664	-200.787	-376.808	-552.829	-728.85	-209.437	-418.875	-628.312	-837.75	-1047.19	2567.96	5135.92	7095.03	8765.45	10435.9	2386.43	4774.12	7177.89	9709.24	12240.6		310	817.992	1635.98	2453.97	3271.97	4089.96	354.321	708.641	1075.54	1442.5	1809.46	114.227	114.227	114.227	114.227	114.227	-0.363438	-0.726876
311	1130.62	2501.86	4185.16	5942.79	7684.14	1620.51	3241.02	4861.54	6482.05	8102.56	124.852	249.704	392.864	545.375	697.886	-21.1346	-42.2691	-63.4037	-84.5382	-61.9011	2770.09	5540.17	8310.26	10301.5	12047.1	2596.56	4659.64	6595.27	8546.65	10498		311	954.443	1945.7	2937.06	3928.43	4911.66	601.76	1203.52	1805.28	2407.04	3008.8	107.849	215.699	332.702	454.38	576.059	34.7114	160.565
312	143.178	286.356	470.02	738.328	1129.68	67.353	134.706	202.059	318.857	455.462	693.939	1399.63	2105.33	2843.81	3598.03	-229.902	-459.805	-689.707	-919.61	-1149.51	2479.41	4958.82	7438.22	9917.63	12397	2451.27	4902.54	7353.81	9805.07	12307.6		312	175.468	350.937	526.405	749.843	1084.04	314.485	628.97	943.455	1257.94	1572.43	308.915	644.675	980.436	1316.2	1651.96	-1.77261	-3.54522
313	681.399	1362.8	2044.2	2725.6	3407	362.039	724.077	1099.49	1475.16	1850.84	214.368	428.735	643.103	857.47	1084.25	-279.744	-542.124	-737.228	-928.071	-1118.91	2245.14	4633.59	7022.04	9410.49	11798.9	2677.26	5620.74	8564.23	11507.7	14451.2		313	324.041	648.082	984.504	1333.99	1683.48	264.977	529.954	794.931	1059.91	1324.89	155.943	311.886	467.829	623.772	785.92	-44.8085	-80.9347
314	614.757	1229.51	1844.27	2475.36	3108.11	450.585	901.876	1367.9	1833.93	2299.96	36.9996	73.9992	110.999	147.998	184.998	-255.945	-511.89	-767.835	-1023.78	-1279.72	2294.65	4589.31	6883.96	9231.21	11654.3	2647.8	5400.41	8153.02	10905.6	13658.2		314	377.498	754.996	1132.49	1509.99	1887.49	307.294	614.588	921.882	1229.18	1536.47	-8.78476	-17.5695	-26.3543	-35.139	-43.9238	-38.6669	-77.3338
315	429.018	874.575	1328.84	1783.1	2237.37	304.416	608.831	914.181	1221.77	1529.35	-22.1876	-44.3752	-66.5628	-88.7504	-110.938	-180.698	-361.396	-542.095	-722.793	-903.491	2684.82	5369.63	8054.45	10739.3	13437.8	1413.03	2826.06	4239.09	5652.12	7086.7		315	207.872	415.745	642.64	879.452	1116.26	214.287	428.575	642.862	857.15	1071.44	0	0	0	0	0	-0.166259	-0.332517
316	903.829	1807.66	2711.49	3802.64	4899.96	406.341	812.683	1219.02	1625.37	2031.71	-27.6205	-55.241	-82.8615	-92.6032	-73.7118	-257.515	-515.031	-772.546	-1030.06	-1287.58	2210.5	4762.98	7386	9520.99	11252.4	936.027	1867.28	2800.87	3738.49	4676.1		316	561.213	1124.89	1688.57	2252.26	2815.94	244.025	488.049	732.074	976.098	1220.12	-2.28099	-4.56199	-6.84298	-9.12398	-11.405	-4.64237	-9.28474
317	215.488	430.976	646.464	963.501	1359.33	591.011	1182.02	1773.03	2373.65	3371.9	398.928	797.855	1196.78	1688.66	2184.47	-240.56	-481.119	-721.679	-882.625	-1029.6	2726.51	5158.19	7283.13	9435.54	11587.9	1331.56	2663.11	3994.67	5356.88	6732.19		317	152.017	304.034	456.05	608.067	760.084	709.565	1419.13	2128.7	2838.26	3547.83	158.225	316.449	474.674	632.899	791.123	-50.2716	-100.543
318	707.827	1415.65	2123.48	2831.31	3539.14	1161.38	2322.76	3484.15	4645.53	5806.91	-118.454	-236.909	-355.363	-473.817	-587.254	-302.088	-604.175	-906.263	-1208.35	-1510.44	1331.36	2662.71	3994.07	5325.42	6529.48	1694.21	3388.42	5085.03	6786.95	8488.88		318	412.119	824.238	1236.36	1648.48	2060.6	792.938	1585.88	2378.82	3171.75	3964.69	182.192	364.384	546.576	728.768	910.96	-4.05594	-8.11188
319	905.636	1811.27	2716.91	3649.92	4646.71	548.001	1096	1644	2192	2740	216.613	433.226	649.839	878.2	1141.21	-282.598	-565.196	-836.288	-1105.3	-1374.31	1250.36	2500.72	3751.08	5001.44	6251.8	2125.61	4251.23	6376.84	8502.46	10634.2		319	363.779	727.559	1091.34	1468.8	1878.16	418.412	836.824	1255.24	1673.65	2092.06	108.306	216.613	324.919	433.226	547.194	-8.68072	-17.3614
320	674.883	1349.77	2024.65	2699.53	3374.41	818.432	1636.86	2455.29	3273.73	4092.16	445.843	964.575	1485.18	2011.8	2560.09	-253.232	-506.463	-759.695	-1012.93	-1266.16	1150.16	2223.19	3377.74	4566.37	5754.99	1104.95	2216.6	3328.24	4439.89	5551.53		320	395.219	790.437	1185.66	1580.87	1976.09	553.515	1107.03	1660.54	2214.06	2767.57	152.999	305.998	458.997	611.996	764.995	-2.69556	-5.39113
321	339.711	679.422	1063.88	1561.29	2063.91	763.9	1527.8	2291.7	3055.6	3819.5	106.809	213.619	320.428	427.238	543.465	-211.958	-423.917	-635.875	-847.834	-1059.79	1457.17	2914.34	4371.51	5828.69	7285.86	2120.3	4248.05	6229.3	8133.3	10037.3		321	232.234	464.469	696.703	928.938	1161.17	391.806	783.612	1175.42	1567.22	1959.03	7.39415	14.7883	22.1825	29.5766	36.9708	-38.9797	-73.2387
322	357.759	715.517	1073.28	1431.03	1796.37	563.195	1126.39	1751.82	2392.61	3033.39	-41.0656	-82.1313	-97.8248	-19.1862	59.4524	-166.211	-332.422	-498.632	-664.843	-831.054	1707.27	3414.55	5121.82	6832.84	8612.45	636.689	1273.38	1910.07	2546.76	3183.45		322	182.255	364.51	546.765	729.021	915.062	271.293	542.586	813.878	1085.17	1363.59	98.9916	197.983	296.975	395.967	494.958	-1.95974	-3.91949
323	309.493	685.711	1061.93	1438.15	1817.55	421.959	861.545	1301.13	1740.72	2180.3	-78.0505	-156.101	-234.152	-312.202	-353.584	-287.59	-571.154	-849.958	-1128.76	-1407.57	1426.75	2853.5	4307.85	5810.39	7312.92	1467.96	2935.93	4403.89	5871.86	7339.82		323	102.73	205.459	308.189	410.918	513.648	133.462	266.923	400.385	533.847	761.641	0	0	0	0	0	0	0
324	710.121	1420.24	2130.36	2840.48	3550.61	90.4119	180.824	271.236	361.648	452.06	213.662	479.569	780.682	1155.09	1652.83	-270.444	-540.889	-756.477	-966.288	-1176.1	2473.35	4133.79	5767.82	7401.84	9035.87	1893.43	3786.87	5680.3	7573.73	9467.16		324	215.986	431.971	647.957	863.943	1141.79	177.568	355.136	532.704	710.272	887.84	31.924	63.848	189.059	388.779	588.498	-1.33791	-2.67581
325	367.839	764.335	1188.88	1638.76	2130.61	154.721	347.755	582.651	852.958	1123.26	406.905	813.809	1220.71	1627.62	2034.52	-84.9047	-169.809	-254.714	-339.619	-424.523	1608.78	3217.56	4826.33	6435.11	8043.89	1595.37	3190.74	4786.12	6381.49	8073.49		325	209.913	472.055	734.196	996.338	1389.61	58.6318	117.264	175.895	234.527	293.159	0	0	0	0	0	0	0
326	283.064	566.128	849.192	1132.26	1415.32	230.91	461.819	692.729	923.639	1171.43	223.506	447.012	752.682	1125.63	1657.24	-175.555	-351.109	-526.664	-702.218	-877.773	659.527	1319.05	1978.58	2638.11	3297.64	944.341	1888.68	2833.02	3777.36	4721.7		326	84.5823	169.165	253.747	338.329	422.912	248.354	496.709	745.063	993.417	1241.77	-85.2012	-143.025	-80.2165	16.2314	112.679	-0.770582	-1.54116
327	336.829	690.145	1046.45	1402.75	1759.06	370.679	741.357	1112.04	1482.71	1853.39	182.942	365.884	548.826	731.768	914.71	-40.4644	-80.9288	-121.393	-161.858	-202.322	1593.2	2543.23	3228.35	3958.45	4688.55	1301.53	2635.63	4011.13	5386.63	6762.13		327	230.142	460.283	690.425	920.567	1150.71	334.249	668.498	1002.75	1337	1671.24	0	0	0	0	0	59.3907	118.781
328	679.399	1358.8	2038.2	2717.6	3419.42	672.334	1344.67	2017	2689.34	3361.67	253.959	517.644	781.329	1045.01	1308.7	-211.279	-422.559	-633.838	-845.118	-1056.4	1404.28	2580.01	3141.67	3747.02	4370.99	1967.83	3935.66	5906.48	7950.85	10047.8		328	389.019	778.038	1167.06	1556.08	1945.09	401.462	802.925	1204.39	1605.85	2007.31	-0.328282	-0.656564	-0.984847	-1.31313	-1.64141	-1.62139	-3.24278
329	812.652	1625.3	2437.95	3250.61	4063.26	1323.46	2646.93	3970.39	5293.86	6617.32	271.363	542.726	814.089	1085.45	1356.82	-232.989	-465.979	-698.968	-931.957	-1164.95	715.228	1430.46	2145.69	2860.91	3576.14	2182.55	4406.89	6635.68	8864.47	11093.3		329	449.351	898.702	1348.05	1797.4	2246.76	756.991	1513.98	2270.97	3027.96	3784.95	21.8397	43.6794	65.5191	87.3587	109.198	-1.51333	-3.02665
330	758.59	1517.18	2275.77	3034.36	3796.96	1237.65	2475.3	3715.86	4964.37	6212.89	29.2444	171.481	421.326	671.171	921.016	-153.305	-306.611	-459.916	-613.221	-766.526	817.324	1683.7	2585.64	3487.59	4389.53	2212.24	4472.04	6731.85	8991.66	11251.5		330	473.073	946.147	1419.22	1892.29	2365.37	726.871	1453.74	2180.61	2907.48	3634.35	-150.436	-300.872	-451.308	-601.743	-752.179	0	0
331	424.733	849.466	1274.2	1698.93	2123.67	25.4841	50.9683	76.4524	101.937	127.421	-46.2796	-92.5592	-138.839	-185.118	-231.398	-125.278	-250.555	-375.833	-501.111	-626.389	2146.68	4263.84	5785.19	7306.53	8827.88	1152.19	2304.37	3456.56	4608.74	5760.93		331	214.117	428.233	642.35	856.467	1070.58	95.1957	190.391	285.587	380.783	475.979	-72.4159	-144.832	-217.248	-289.664	-362.079	-0.00190775	-0.00381551
332	291.942	583.883	894.575	1218.5	1542.42	19.2225	41.9766	72.1316	102.287	132.442	49.5458	99.0916	157.117	228.188	299.258	-90.1304	-180.261	-270.391	-360.522	-450.652	2669.48	5338.96	8008.45	10446.5	12323.4	892.131	1784.26	2676.39	3568.53	4460.66		332	174.267	384.842	604.793	831.359	1057.93	41.7381	83.4763	125.214	166.953	208.691	30.885	61.77	92.6551	123.54	154.425	-1.72805	-3.4561
333	466.19	932.379	1398.57	1864.76	2330.95	167.212	334.424	502.258	685.706	869.154	14.2687	243.917	477.832	759.521	1072.73	-64.6416	-129.283	-193.925	-258.566	-323.208	2526.94	5053.89	7580.83	10107.8	12695.4	474.689	949.378	1424.07	1898.76	2373.45		333	83.5811	167.162	250.743	334.324	417.905	103.548	207.096	310.644	414.192	517.74	-72.9353	-145.871	-218.806	-291.741	-364.676	-1.7087	-3.41741
334	417.209	834.419	1251.63	1668.84	2086.05	886.319	1824.83	2801.05	3777.27	4928.69	281.706	605.955	930.203	1270.96	1897.97	-102.251	-204.501	-306.752	-409.002	-511.253	1112.66	2225.31	3476.61	4849.18	6237.69	392.546	933.24	1473.93	2014.63	2555.32		334	235.068	470.137	705.205	940.274	1175.34	422.562	871.218	1379.79	2059.75	2739.72	-56.0102	-90.7492	-125.488	-160.227	-194.966	-12.9881	-25.9762
335	849.687	1718.52	2628.5	3539.75	4450.99	45.3036	90.6072	356.288	682.49	1024.39	-543.873	-1087.75	-1631.62	-2175.49	-2719.37	-196.457	-392.914	-589.371	-785.827	-982.284	796.225	1592.45	2388.68	3184.9	3992.07	1322.99	2646.28	4005.6	5364.92	6724.24		335	428.162	865.895	1324.2	1783.15	2242.09	514.321	1028.64	1542.96	2057.28	2571.6	-260.967	-521.935	-782.902	-1043.87	-1304.84	-4.23126	-8.46251
336	577.517	1203.23	1905.97	2608.7	3311.44	737.6	1476.19	2214.77	2953.36	3691.95	305.173	610.347	915.52	1220.69	1525.87	-142.765	-285.531	-428.296	-571.062	-713.827	1515.16	3030.32	4545.49	6102.11	7758.12	1782.64	3565.28	5347.92	7130.55	8913.19		336	374.416	772.929	1209.96	1646.98	2084.01	471.201	942.896	1414.59	1886.28	2357.98	184.618	369.235	553.853	738.47	923.088	-0.00197292	-0.00394584
337	308.113	616.761	925.409	1234.06	1542.7	165.271	388.821	696.25	1003.68	1311.11	-401.316	-951.379	-1405.61	-1790.86	-2233.08	-109.611	-219.223	-328.834	-438.445	-548.057	1677.58	3359.54	5044.77	6836.61	8763.1	677.401	1385.68	2105.28	2824.88	3544.47		337	154.111	308.222	462.332	616.443	770.554	241.768	483.536	725.303	967.071	1208.84	-333.757	-649.92	-905.72	-1112.49	-1298.1	-22.1981	-44.3963
338	243.281	486.561	729.842	973.123	1216.4	206.645	465.316	802.039	1166.76	1532.13	30.4578	60.9155	91.3733	121.831	152.289	-288.403	-576.806	-855.394	-1103.57	-1231.64	1303.05	2606.09	3910.49	5407.53	6904.58	710.941	1421.88	2132.82	2843.76	3554.7		338	116.228	232.455	348.683	465.182	591.676	422.022	844.044	1266.07	1688.09	2110.11	-239.333	-478.667	-718	-957.333	-1188.34	-20.1151	-40.2303
339	976.79	1993.8	3010.81	4027.83	5044.84	1020.53	2092.53	3168.35	4461.77	5921.69	-669.253	-1338.51	-2007.76	-2546.03	-2877.41	-219.615	-439.23	-603.715	-708.048	-812.382	1800.63	3601.26	5401.89	7202.51	9003.14	1661.17	3323.12	4985.07	6647.02	8308.97		339	460.685	941.481	1422.28	1903.07	2383.87	744.513	1489.03	2233.54	2978.05	3722.56	-184.001	-368.003	-552.004	-736.006	-920.007	-0.385485	-0.770969
340	974.736	1672.32	2369.91	3067.49	3765.08	350.447	700.894	1064.06	1480.73	1922.83	572.202	1170.2	1772.51	2390.54	3008.58	-71.0357	-142.071	-213.107	-284.143	-355.178	1862.01	3724.02	4999.44	6043.17	7086.9	278.281	556.562	834.843	1113.12	1391.4		340	205.341	272.107	338.873	405.639	504.045	385.733	771.465	1157.2	1542.93	1928.66	161.066	335.03	508.993	682.957	856.921	-1.69811	-3.39622
341	569.707	1139.41	1709.12	2285.21	2868.31	71.7725	143.545	215.318	287.09	379.563	717.363	1435.19	2153.01	2870.84	3588.66	-185.863	-371.727	-557.59	-714.89	-828.659	1826.89	3661.08	5696.21	7791.37	9886.52	1490.51	2981.02	4471.53	5962.04	7452.55		341	282.986	565.971	848.957	1131.94	1414.93	359.565	719.13	1078.69	1438.26	1797.82	531.087	1062.4	1593.72	2125.04	2656.36	-0.00213222	-0.00426444
342	512.412	1024.82	1537.24	2052.32	2574.83	-230.043	-460.087	-686.33	-893.112	-1076.04	619.708	1354.29	2116.72	2879.16	3723.75	-137.565	-275.129	-412.694	-550.258	-687.823	2175.51	4351.02	6526.53	8702.05	10880.3	1372.93	2745.87	4118.8	5491.73	6864.67		342	191.113	382.226	573.339	764.452	955.565	99.5602	199.12	298.681	398.241	506.657	43.8916	105.185	180.407	255.628	371.929	-40.5058	-81.0116
343	525.295	1050.59	1575.88	2101.18	2626.47	-376.658	-753.316	-1129.97	-1506.63	-1872.91	184.735	414.451	644.166	873.881	1134.29	-226.628	-453.256	-679.885	-906.513	-1133.14	2484.16	4968.33	7560.12	10158.8	12757.4	1622.23	3244.46	4866.68	6506.98	8172.3		343	153.365	306.73	460.095	613.46	766.825	200.95	401.901	602.851	803.801	1004.75	-163.706	-327.411	-442.547	-551.191	-659.835	-23.3144	-46.6288
344	365.192	730.383	1095.57	1460.77	1851.66	1073.84	2147.68	3221.52	4306.53	5402.51	547.916	1138.17	1763.18	2422.53	3081.89	-286.935	-573.871	-789.207	-987.865	-1146.17	2266.4	4582.16	6920.42	9258.68	11596.9	1434.35	2868.69	4345.65	5845.35	7345.05		344	166.247	332.494	498.74	664.987	946.925	656.462	1402.16	2147.86	2893.55	3639.25	0	62.7537	219.791	376.829	533.867	-11.9419	-23.8839
345	648.479	1296.96	1945.44	2593.92	3242.4	1216.79	2439.54	3662.29	4942.24	6618.76	824.154	1648.31	2472.46	3296.61	4120.77	-82.0369	-164.074	-246.111	-328.148	-410.185	2580.63	5177.94	7775.26	10372.6	12969.9	1421.72	2918.1	4475.06	6099.4	7879.96		345	359.833	719.665	1111.85	1635.01	2158.16	950.644	1901.29	2851.93	3802.58	4753.22	159.658	319.315	478.973	638.63	798.288	-19.951	-39.9019
346	646.485	1292.97	1966.98	2641.75	3316.52	1029.97	2059.93	3089.9	4119.86	5167.91	127.02	254.041	381.061	508.081	635.102	-393.485	-786.97	-1180.46	-1573.94	-1967.43	2152.81	4305.62	6458.44	8611.25	10764.1	2405.3	4815.32	7523.72	10232.1	12940.5		346	318.553	637.107	955.66	1274.21	1592.77	777.831	1555.66	2333.49	3111.32	3889.16	133.095	266.19	399.286	532.381	665.476	-1.9963	-3.99259
347	1321.37	2642.74	3964.11	5352.63	6787.42	1247.19	2498.94	3928.37	5365.35	6910.93	-575.72	-1151.44	-1727.16	-2267.77	-2648.78	-164.642	-329.283	-493.925	-630.778	-721.667	2422.9	4604.39	6417.45	8285.48	10204.9	2628.14	5274.79	7921.44	10568.1	13214.7		347	754.198	1508.4	2262.6	3016.79	3770.99	894.082	1790.44	2771.97	3753.5	4741.61	-367.739	-735.479	-1103.22	-1470.96	-1838.7	-0.459332	-0.918664
348	665.495	1330.99	1996.48	2724.97	3934.02	1216.49	2432.97	3649.46	4865.95	6082.44	-139.118	-278.236	-388.426	-411.641	-434.856	-173.642	-324.397	-475.153	-625.909	-776.665	1271.76	2620.73	3997.79	5422.53	6847.27	2949.75	6053.54	9167.8	12282.1	15396.3		348	315.833	653.263	1028.05	1402.84	1777.62	936.098	1996.45	3056.8	4117.16	5177.51	-170.057	-340.113	-495.706	-607.811	-719.916	-28.527	-57.0539
349	1055.13	2110.25	3165.38	4220.5	5275.63	-10.9341	-21.8681	-32.8022	-1.06592	103.444	439.085	878.171	1345.17	1824.29	2303.41	-99.0431	-198.086	-297.129	-396.172	-495.216	1464.05	2928.1	4392.14	5885.92	7447.68	1648.14	3380.78	5189.15	7023.3	8859		349	628.088	1256.18	1884.27	2512.35	3140.44	313.496	626.993	940.489	1253.99	1567.48	-110.07	-220.139	-243.173	-202.456	-161.738	-16.2256	-32.4513
350	243.693	487.386	731.079	974.773	1254.75	12.2482	24.4964	36.7446	48.9928	97.7461	226.036	452.072	779.868	1136.15	1492.43	-167.525	-335.05	-502.575	-670.1	-837.625	1145.64	2291.28	3436.92	4582.56	5728.2	937.221	1874.44	2811.66	3748.88	4686.11		350	145.049	290.098	435.147	580.195	725.244	214.159	428.317	642.476	856.635	1070.79	-176.882	-353.764	-477.834	-551.927	-626.021	-30.297	-60.5939
351	1419.49	2838.98	4258.47	5677.96	7097.44	331.836	663.673	995.509	1374.2	1785.54	104.4	208.799	313.199	417.599	526.834	-340.173	-597.324	-848.695	-1100.07	-1351.44	1648.07	3296.14	4944.21	6592.28	8240.35	3061.33	6122.65	9183.98	12245.3	15306.6		351	715.755	1431.51	2163.35	2927.13	3690.92	516.115	1032.23	1548.34	2064.46	2580.57	-271.181	-542.362	-813.543	-992.366	-1073.7	-2.26217	-4.52433
352	1393.58	2819.29	4433.8	6202.89	7971.98	1848.84	3697.68	5374.95	6706.91	8038.86	-283.251	-565.432	-703.589	-702.15	-700.712	-236.009	-378.411	-488.036	-597.661	-707.286	2393.83	4787.66	7181.5	9575.33	11969.2	2985.27	6009.67	9034.06	12058.5	15082.9		352	927.401	1854.8	2782.2	3709.6	4637	1121.79	2455.55	3674.08	4657.52	5640.95	-93.2873	-186.575	-279.862	-373.149	-466.437	-2.09105	-4.18209
353	1924.9	3849.81	5774.71	7703.5	9889.83	1084.66	2246.18	3496.41	4904.72	6133.1	404.554	867.013	1438.36	2009.7	2607.41	-211.719	-423.438	-635.157	-846.875	-1058.59	3735.68	7471.35	10845.7	13785.2	16724.8	2961.66	5923.32	8884.98	11846.6	14866.1		353	879.898	1759.8	2639.69	3596.61	4803.55	897.392	1794.78	2692.18	3589.57	4397	-5.61331	-11.2266	-16.8399	-22.4532	-28.0665	-1.83983	-3.67967
354	1308.95	2628.1	4012.25	5396.41	6780.56	364.551	729.102	1093.65	1466.17	1895.52	534.308	1107.44	1680.57	2359.25	3039.37	-308.734	-617.468	-926.203	-1234.94	-1543.67	1911.34	3822.69	5837.77	7866.12	9894.47	1634.48	3268.96	4903.44	6537.93	8172.41		354	694.611	1560.52	2426.42	3292.33	4158.24	361.336	722.673	1084.01	1445.35	1806.68	-57.5848	-115.17	-172.755	-121.389	-29.6035	-14.5662	-29.1323
355	970.709	1986.56	3186.83	4630.78	6110.69	1501.7	3054.01	4606.32	6158.63	7741.02	464.246	935.278	1413.59	1897.46	2391.3	315.274	630.548	945.822	1261.1	1576.37	2387.14	4885.17	7421.64	9958.11	12598.8	2589.34	5574.36	8878.54	12300.6	15776.5		355	744.782	1489.56	2234.34	2979.13	3723.91	989.384	1978.77	2968.15	3957.54	4946.92	27.4946	54.9893	82.4839	109.979	137.473	263.417	526.833
356	354.198	708.396	1109.83	1728.42	2347.02	1077.54	2472.62	3885.65	5298.68	6711.72	-646.791	-1293.58	-1938.88	-2495.7	-2863.86	-180.724	-361.447	-542.171	-722.894	-903.618	2217.53	4454.76	6786.78	9118.8	11450.8	3134.25	6638.45	10451.7	14268.8	18085.9		356	469.477	938.955	1408.43	1877.91	2347.39	285.669	629.508	1202.21	2008.51	2814.81	-320.25	-640.5	-960.75	-1281	-1601.25	0	0
357	1494.8	3085.96	4730.81	6464.76	8198.71	611.965	1223.93	1835.9	2447.86	3059.83	78.0662	236.779	395.491	554.203	712.916	-294.602	-575.986	-780.013	-984.041	-1188.07	2293.94	4587.88	6881.83	9175.77	11469.7	2880.89	5761.79	8642.68	11538.8	14510.3		357	858.587	1717.17	2575.76	3448.62	4328.13	611.989	1223.98	1835.97	2447.96	3059.94	0	0	0	0	0	-47.4198	-88.2308
358	1903.43	3806.87	5710.3	7613.73	9517.16	1116.71	2050.22	2499.59	3028.77	3559.94	-278.469	-492.724	-544.169	-426.022	-137.254	-263.987	-527.974	-791.961	-1055.95	-1319.94	2535.16	5288.76	8043.35	10797.9	13552.5	2505.89	5011.79	7594.82	10242.5	13051.4		358	890.946	1781.89	2672.84	3563.78	4454.73	814.029	1536.46	2016.81	2497.17	2977.53	0	0	0	0	0	-0.023945	-0.04789
359	1056.47	2112.94	3169.42	4227.87	5380.51	1010.59	2021.18	3031.78	4042.37	5052.96	624.212	1320.62	2092.38	2864.14	3635.9	-283.828	-567.655	-851.483	-1135.31	-1419.14	2282.94	4584.68	6886.42	9188.16	11526	909.552	1819.1	2728.66	3723.58	4793.06		359	484.43	968.86	1453.29	1970.42	2493.34	657.259	1314.52	1971.78	2629.03	3286.29	0	0	0	0	0	-4.92374	-9.84747
360	568.168	1136.34	1704.5	2272.67	3031.95	1442.37	2923.32	4419.45	5932.15	7444.85	62.3831	218.572	374.762	546.474	762.616	277.504	555.007	832.511	1110.01	1387.52	2534.32	4499.31	6332.65	8185.63	10089.9	1768.23	3536.46	5304.68	7072.91	8841.14		360	261.743	523.486	785.229	1046.97	1308.72	1030.03	2060.05	3096.68	4141.59	5186.5	95.8046	191.609	287.414	390.98	516.761	171.939	411.988
361	949.336	1898.67	2848.01	3797.35	4841.58	1426.88	2853.77	4280.65	5707.53	7134.42	339.355	711.544	1088.11	1464.68	1841.25	-102.841	-202.251	-301.661	-401.071	-500.481	1727.03	3454.05	5181.08	6908.1	8635.13	1039.72	2079.45	3119.17	4158.89	5198.62		361	207.657	415.313	622.97	830.627	1038.28	945.16	1890.32	2835.48	3780.64	4725.8	-53.8803	-107.761	-161.641	-215.521	-269.401	-27.4978	-54.9955
362	581.518	1163.04	1744.56	2326.07	2908.7	425.281	850.562	1275.84	1701.12	2149.86	472.706	972.369	1611.91	2377.18	3142.46	-205.365	-410.729	-616.094	-821.458	-1026.82	1900.34	3800.68	5725.82	7779.19	9832.57	1319.94	2639.89	3959.83	5279.78	6599.72		362	342.643	685.287	1027.93	1370.57	1713.22	432.238	864.476	1296.71	1728.95	2223.58	-38.255	-52.8493	-67.4436	-82.0379	-96.6322	0	0
363	692.915	1385.83	2078.74	2771.66	3464.57	-173.968	-145.699	-112.296	-63.6188	-14.9418	-446.398	-879.592	-1064.71	-1249.83	-1434.94	-206.151	-412.303	-618.454	-824.606	-1030.76	1540.72	3087.91	4686.77	6381.14	8119.16	1415.29	2830.58	4245.87	5661.16	7076.44		363	353.585	707.171	1060.76	1414.34	1767.93	397.399	794.797	1192.2	1589.59	1986.99	-262.946	-521.809	-780.309	-1038.81	-1297.31	-1.70711	-3.41422
364	777.294	1554.59	2331.88	3109.17	3886.47	214.267	526.662	847.907	1324.32	1800.72	-29.1035	-42.3236	-55.5436	-68.7636	-81.9836	-231.488	-400.453	-569.419	-738.384	-806.022	1878.85	3800.34	5729.9	7834.7	10035.9	1767.06	3534.12	5390.37	7274.89	9206.49		364	370.254	740.509	1110.76	1481.02	1851.27	231.009	617.599	1050.05	1482.49	1914.94	-128.254	-256.508	-384.762	-513.016	-641.269	-57.9739	-115.948
365	1205.16	2410.32	3729.3	5088.19	6447.09	851.325	1706.78	2565.65	3424.52	4304.22	-142.71	-176.251	-27.1038	233.984	495.071	-171.887	-343.775	-515.662	-687.55	-859.437	1801.03	3602.06	5403.09	7204.12	9005.14	1345.33	2690.66	4036	5381.33	6726.66		365	636.956	1273.91	1910.87	2547.82	3184.78	646.148	1292.3	1938.44	2584.59	3230.74	0	0	0	0	0	-3.27092	-6.54184
[truncated: 13 more columns]

## Sheet: Fig7. a-b
province	region	Potential annual carbon reduction-max (Megaton)	RDT/TRAF-max	Potential annual carbon reduction-M2 (Megaton)	RDT/TRAF-M2	Potential annual carbon reduction-min (Megaton)	RDT/TRAF-min
AH	E	5.06173	0.248442	2.17862	0.106932	1.25728	0.0617105
BJ	N	1.5271	0.0804722	0.619159	0.0326273	0.358406	0.0188866
CQ	C	1.47108	0.0857309	0.622157	0.0362577	0.347103	0.0202283
FJ	E	3.0765	0.122645	1.3769	0.0548901	0.770253	0.0307062
GD	S	6.44122	0.108819	2.91193	0.0491945	1.61497	0.0272834
GS	NW	3.98973	0.477995	1.67093	0.200189	0.943919	0.113088
GX	S	5.69187	0.315545	2.5397	0.140795	1.4211	0.0787827
GZ	S	2.56674	0.139836	1.11527	0.0607601	0.623927	0.0339915
HA	C	7.11842	0.205853	2.98679	0.0863732	1.68281	0.0486641
HB	C	2.79631	0.0694013	1.20441	0.0298921	0.681696	0.0169189
HE	N	13.8543	0.978523	5.62093	0.397005	3.21464	0.227049
HI	S	1.20588	0.188316	0.561407	0.0876722	0.313292	0.0489254
HLJ	NE	5.40808	0.325968	1.84528	0.111223	1.06713	0.0643204
HN	C	4.7081	0.142135	2.06281	0.0622751	1.16129	0.0350586
IM	N	15.5827	0.930968	6.0498	0.361437	3.43875	0.205443
JL	NE	4.28652	0.378337	1.56977	0.138551	0.895201	0.0790121
JS	E	5.44963	0.118818	2.29515	0.0500411	1.29662	0.0282702
JX	C	5.86077	0.323913	2.57871	0.14252	1.44329	0.0797679
LN	NE	7.11596	0.199474	2.77383	0.0777559	1.59826	0.0448022
NX	NW	2.49121	0.699365	1.0436	0.292973	0.584136	0.163987
QH	NW	0.636692	0.133469	0.271998	0.0570186	0.151482	0.0317551
SC	C	1.15444	0.038737	0.491551	0.0164939	0.273699	0.00918391
SD	N	9.7118	0.27139	3.99884	0.111745	2.27128	0.0634696
SH	E	0.738748	0.0163148	0.319496	0.00705588	0.184286	0.00406985
SN	NW	4.37888	0.366226	1.85572	0.155203	1.04926	0.0877541
SX	N	7.4629	0.501698	3.09465	0.20804	1.75541	0.118009
TJ	N	1.92852	0.219366	0.783359	0.0891058	0.451858	0.0513981
XJ	NW	8.18475	0.458978	3.15823	0.177105	1.77481	0.0995265
XZ	NW
YN	S	1.52137	0.0577138	1.23654	0.0469089	0.377285	0.0143125
ZJ	E	2.54825	0.0858105	2.22025	0.0747653	0.619881	0.0208741

## Sheet: Fig7. c
province	region	Potential annual carbon reduction (Megaton)	Annual transport carbon emissions (megaton)	power generation-M2 (TWh)	Average annual exposure to radiation (MWh/m²)
AH	E	2.17862	20.3739	2.85533	1.23505
BJ	N	0.619159	18.9767	1.00676	1.6137
CQ	C	0.622157	17.1593	1.44018	1.06175
FJ	E	1.3769	25.0846	2.81574	1.18823
GD	S	2.91193	59.1923	6.54366	1.18909
GS	NW	1.67093	8.3468	3.63247	1.6751
GX	S	2.5397	18.0382	4.82832	1.09927
GZ	S	1.11527	18.3554	2.65541	1.01606
HA	C	2.98679	34.5801	4.04714	1.27355
HB	C	1.20441	40.292	3.81143	1.15851
HE	N	5.62093	14.1583	5.14737	1.58961
HI	S	0.561407	6.40347	1.22311	1.2872
HLJ	NE	1.84528	16.5908	2.26693	1.58866
HN	C	2.06281	33.1241	4.23575	1.06585
IM	N	6.0498	16.7382	6.0498	1.80293
JL	NE	1.56977	11.3299	1.87101	1.56242
JS	E	2.29515	45.8652	3.30237	1.28367
JX	C	2.57871	18.0936	4.18621	1.11913
LN	NE	2.77383	35.6736	3.04817	1.55437
NX	NW	1.0436	3.5621	1.19679	1.68013
QH	NW	0.271998	4.77034	2.86314	1.81561
SC	C	0.491551	29.802	4.20129	1.38517
SD	N	3.99884	35.7854	5.38927	1.39975
SH	E	0.319496	45.2809	0.583022	1.19977
SN	NW	1.85572	11.9568	2.89505	1.39476
SX	N	3.09465	14.8753	3.67972	1.54266
TJ	N	0.783359	8.79134	0.931461	1.54123
XJ	NW	3.15823	17.8325	4.2166	1.76635
XZ	NW
YN	S	1.23654	26.3605	4.71261	1.35935
ZJ	E	2.22025	29.6962	2.07434	1.18096

## Sheet: Fig8. a-d, g
	panel a			panel b			panel c			panel d			panel g
E	capacity_fixed (GW)	capacity_single (GW)	capacity_dual (GW)	generation_fixed (MWh)	generation_single (MWh)	generation_dual (MWh)	PTV_fixed (TW)	PTV_single (TW)	PTV_dual (TW)	MIL_fixed (TWh)	MIL_single (TWh)	MIL_dual (TWh)	carbon reduction_fixed (Mt)	carbon reduction_single (Mt)	carbon reduction_dual (Mt)
W1	9.94099	5.74278	5.34711	1.05386e+07	6.86441e+06	6.58209e+06	30.0099	29.558	29.5222	63.7146	62.8229	62.729	6.62072	4.29743	4.11748
W2	16.8444	9.72642	9.06484	1.78535e+07	1.16308e+07	1.11559e+07	30.7811	30.0003	29.9401	65.133	63.6069	62.729	11.2044	7.27371	6.97131
W3	25.3867	14.6552	13.6656	2.69046e+07	1.75285e+07	1.68159e+07	31.7561	30.562	30.4715	66.9302	64.6045	64.3887	16.8749	10.9556	10.5022
N
W1	16.3195	8.29832	7.66164	2.1939e+07	1.32578e+07	1.28924e+07	41.4962	41.051	41.0189	90.5377	89.6768	89.5929	19.9823	12.0466	11.7236
W2	27.3408	13.9062	12.8233	3.67389e+07	2.22044e+07	2.15599e+07	42.1181	41.3827	41.3305	91.5541	90.119	89.5929	33.4471	20.1667	19.5928
W3	40.9473	20.8312	19.2127	5.50085e+07	3.32512e+07	3.22915e+07	42.8856	41.7917	41.7163	92.8391	90.6879	90.5026	50.0673	30.1923	29.3379
NE
W1	5.79636	2.63932	2.45945	7.90513e+06	4.3282e+06	4.25176e+06	8.58135	8.52624	8.52106	21.7323	21.2817	21.2489	6.78987	3.72761	3.65939
W2	9.62798	4.38194	4.04264	1.31314e+07	7.1861e+06	6.98524e+06	8.6167	8.49721	8.49018	22.0563	21.2902	21.2489	11.2785	6.18888	6.0155
W3	14.3503	6.53126	6.02694	1.95727e+07	1.07111e+07	1.04142e+07	8.69517	8.47367	8.46297	22.4859	21.3163	21.2494	16.8106	9.22458	8.96826
NW
W1	11.3976	5.98045	5.51513	1.64726e+07	1.03692e+07	1.01522e+07	27.3011	27.2966	27.2956	56.6317	56.6418	56.634	7.73733	4.73329	4.61975
W2	19.3854	10.1798	9.38428	2.80299e+07	1.76566e+07	1.72822e+07	27.2988	27.2922	27.2908	56.551	56.5695	56.634	13.0773	8.00049	7.8027
W3	29.2755	15.3806	14.1808	4.2341e+07	2.66825e+07	2.61219e+07	27.2939	27.287	27.285	56.4547	56.486	56.4721	19.6813	12.0416	11.746
S
W1	16.0345	10.0256	9.23277	1.70223e+07	1.16115e+07	1.12383e+07	33.1276	32.5711	32.5045	67.1059	65.9469	65.7724	6.69633	4.55675	4.40371
W2	27.561	17.232	15.8724	2.9265e+07	1.99631e+07	1.93252e+07	34.2348	33.2671	33.1531	69.2093	67.2614	65.7724	11.4864	7.81635	7.55525
W3	41.8612	26.1731	24.1097	4.44545e+07	3.03257e+07	2.93583e+07	35.5838	34.142	33.9717	71.7212	68.8733	68.471	17.4271	11.8592	11.4637
C
W1	19.7834	11.6071	10.6973	1.97424e+07	1.285e+07	1.23558e+07	39.1704	38.38	38.301	84.8484	83.323	83.1552	8.9754	5.83923	5.62288
W2	33.7348	19.7917	18.2456	3.36801e+07	2.1922e+07	2.10844e+07	40.4592	39.1581	39.0303	87.2309	84.7197	83.1552	15.289	9.94643	9.58036
W3	51.0189	29.931	27.5973	5.09487e+07	3.31616e+07	3.18995e+07	41.9791	40.0988	39.9164	90.0496	86.4206	86.0642	23.1091	15.0335	14.4824

[truncated: 9 more sheets: Fig8. e-f, h-i, Suppl. Fig. 1, Suppl. Fig. 2, Suppl. Fig. 3, Suppl. Fig. 4, Suppl. Fig. 5, Suppl. Fig. 6, Suppl. Fig. 9, Suppl. Fig. 10]
